# Supplementary material for: Synthesis of aliphatic α-hydroxy carboxylic acids via electrocarboxylation of aldehydes
Source: RSC Adv. 2025 Nov 21;15(53):45724–8. doi: 10.1039/d5ra07885g (PMC12637178; doi:10.1039/d5ra07885g)
Supplement: RA-015-D5RA07885G-s001 [file RA-015-D5RA07885G-s001.zip]

Archive with 408 entries (365 files):
- NMRSpectra_Isolated_products/
- NMRSpectra_Isolated_products/Benzyl 2-hydroxy-3,3-dimethylbutanoate/
- NMRSpectra_Isolated_products/Benzyl 2-hydroxy-3,3-dimethylbutanoate/1/
- NMRSpectra_Isolated_products/Benzyl 2-hydroxy-3,3-dimethylbutanoate/1/acqu
- NMRSpectra_Isolated_products/Benzyl 2-hydroxy-3,3-dimethylbutanoate/1/acqus
- NMRSpectra_Isolated_products/Benzyl 2-hydroxy-3,3-dimethylbutanoate/1/audita.txt
- NMRSpectra_Isolated_products/Benzyl 2-hydroxy-3,3-dimethylbutanoate/1/fid
- NMRSpectra_Isolated_products/Benzyl 2-hydroxy-3,3-dimethylbutanoate/1/format.temp
- NMRSpectra_Isolated_products/Benzyl 2-hydroxy-3,3-dimethylbutanoate/1/fq1list
- NMRSpectra_Isolated_products/Benzyl 2-hydroxy-3,3-dimethylbutanoate/1/pdata/
- NMRSpectra_Isolated_products/Benzyl 2-hydroxy-3,3-dimethylbutanoate/1/pdata/1/
- NMRSpectra_Isolated_products/Benzyl 2-hydroxy-3,3-dimethylbutanoate/1/pdata/1/1i
- NMRSpectra_Isolated_products/Benzyl 2-hydroxy-3,3-dimethylbutanoate/1/pdata/1/1r
- NMRSpectra_Isolated_products/Benzyl 2-hydroxy-3,3-dimethylbutanoate/1/pdata/1/auditp.txt
- NMRSpectra_Isolated_products/Benzyl 2-hydroxy-3,3-dimethylbutanoate/1/pdata/1/email_VO_LA_S2_Final_1_1.pdf
- NMRSpectra_Isolated_products/Benzyl 2-hydroxy-3,3-dimethylbutanoate/1/pdata/1/integrals.txt
- NMRSpectra_Isolated_products/Benzyl 2-hydroxy-3,3-dimethylbutanoate/1/pdata/1/intrng
- NMRSpectra_Isolated_products/Benzyl 2-hydroxy-3,3-dimethylbutanoate/1/pdata/1/outd
- NMRSpectra_Isolated_products/Benzyl 2-hydroxy-3,3-dimethylbutanoate/1/pdata/1/parm.txt
- NMRSpectra_Isolated_products/Benzyl 2-hydroxy-3,3-dimethylbutanoate/1/pdata/1/peaklist.xml
- NMRSpectra_Isolated_products/Benzyl 2-hydroxy-3,3-dimethylbutanoate/1/pdata/1/peakrng
- NMRSpectra_Isolated_products/Benzyl 2-hydroxy-3,3-dimethylbutanoate/1/pdata/1/peaks
- NMRSpectra_Isolated_products/Benzyl 2-hydroxy-3,3-dimethylbutanoate/1/pdata/1/proc
- NMRSpectra_Isolated_products/Benzyl 2-hydroxy-3,3-dimethylbutanoate/1/pdata/1/procs
- NMRSpectra_Isolated_products/Benzyl 2-hydroxy-3,3-dimethylbutanoate/1/pdata/1/thumb.png
- NMRSpectra_Isolated_products/Benzyl 2-hydroxy-3,3-dimethylbutanoate/1/pdata/1/title
- NMRSpectra_Isolated_products/Benzyl 2-hydroxy-3,3-dimethylbutanoate/1/precom.output
- NMRSpectra_Isolated_products/Benzyl 2-hydroxy-3,3-dimethylbutanoate/1/preemp_default_Z114229_0012
- NMRSpectra_Isolated_products/Benzyl 2-hydroxy-3,3-dimethylbutanoate/1/prosol_History
- NMRSpectra_Isolated_products/Benzyl 2-hydroxy-3,3-dimethylbutanoate/1/pulseprogram
- NMRSpectra_Isolated_products/Benzyl 2-hydroxy-3,3-dimethylbutanoate/1/scon2
- NMRSpectra_Isolated_products/Benzyl 2-hydroxy-3,3-dimethylbutanoate/1/shimvalues
- NMRSpectra_Isolated_products/Benzyl 2-hydroxy-3,3-dimethylbutanoate/1/specpar
- NMRSpectra_Isolated_products/Benzyl 2-hydroxy-3,3-dimethylbutanoate/1/stanprogram14200
- NMRSpectra_Isolated_products/Benzyl 2-hydroxy-3,3-dimethylbutanoate/1/topshimreport
- NMRSpectra_Isolated_products/Benzyl 2-hydroxy-3,3-dimethylbutanoate/1/uxnmr.info
- NMRSpectra_Isolated_products/Benzyl 2-hydroxy-3,3-dimethylbutanoate/1/uxnmr.par
- NMRSpectra_Isolated_products/Benzyl 2-hydroxy-3,3-dimethylbutanoate/2/
- NMRSpectra_Isolated_products/Benzyl 2-hydroxy-3,3-dimethylbutanoate/2/acqu
- NMRSpectra_Isolated_products/Benzyl 2-hydroxy-3,3-dimethylbutanoate/2/acqus
- NMRSpectra_Isolated_products/Benzyl 2-hydroxy-3,3-dimethylbutanoate/2/audita.txt
- NMRSpectra_Isolated_products/Benzyl 2-hydroxy-3,3-dimethylbutanoate/2/cpdprg2
- NMRSpectra_Isolated_products/Benzyl 2-hydroxy-3,3-dimethylbutanoate/2/fid
- NMRSpectra_Isolated_products/Benzyl 2-hydroxy-3,3-dimethylbutanoate/2/format.temp
- NMRSpectra_Isolated_products/Benzyl 2-hydroxy-3,3-dimethylbutanoate/2/fq1list
- NMRSpectra_Isolated_products/Benzyl 2-hydroxy-3,3-dimethylbutanoate/2/pdata/
- NMRSpectra_Isolated_products/Benzyl 2-hydroxy-3,3-dimethylbutanoate/2/pdata/1/
- NMRSpectra_Isolated_products/Benzyl 2-hydroxy-3,3-dimethylbutanoate/2/pdata/1/1i
- NMRSpectra_Isolated_products/Benzyl 2-hydroxy-3,3-dimethylbutanoate/2/pdata/1/1r
- NMRSpectra_Isolated_products/Benzyl 2-hydroxy-3,3-dimethylbutanoate/2/pdata/1/auditp.txt
- NMRSpectra_Isolated_products/Benzyl 2-hydroxy-3,3-dimethylbutanoate/2/pdata/1/email_VO_LA_S2_Final_2_1.pdf
- NMRSpectra_Isolated_products/Benzyl 2-hydroxy-3,3-dimethylbutanoate/2/pdata/1/intrng
- NMRSpectra_Isolated_products/Benzyl 2-hydroxy-3,3-dimethylbutanoate/2/pdata/1/outd
- NMRSpectra_Isolated_products/Benzyl 2-hydroxy-3,3-dimethylbutanoate/2/pdata/1/parm.txt
- NMRSpectra_Isolated_products/Benzyl 2-hydroxy-3,3-dimethylbutanoate/2/pdata/1/peaklist.xml
- NMRSpectra_Isolated_products/Benzyl 2-hydroxy-3,3-dimethylbutanoate/2/pdata/1/peakrng
- NMRSpectra_Isolated_products/Benzyl 2-hydroxy-3,3-dimethylbutanoate/2/pdata/1/peaks
- NMRSpectra_Isolated_products/Benzyl 2-hydroxy-3,3-dimethylbutanoate/2/pdata/1/proc
- NMRSpectra_Isolated_products/Benzyl 2-hydroxy-3,3-dimethylbutanoate/2/pdata/1/procs
- NMRSpectra_Isolated_products/Benzyl 2-hydroxy-3,3-dimethylbutanoate/2/pdata/1/title
- NMRSpectra_Isolated_products/Benzyl 2-hydroxy-3,3-dimethylbutanoate/2/precom.output
- NMRSpectra_Isolated_products/Benzyl 2-hydroxy-3,3-dimethylbutanoate/2/preemp_default_Z114229_0012
- NMRSpectra_Isolated_products/Benzyl 2-hydroxy-3,3-dimethylbutanoate/2/prosol_History
- NMRSpectra_Isolated_products/Benzyl 2-hydroxy-3,3-dimethylbutanoate/2/pulseprogram
- NMRSpectra_Isolated_products/Benzyl 2-hydroxy-3,3-dimethylbutanoate/2/scon2
- NMRSpectra_Isolated_products/Benzyl 2-hydroxy-3,3-dimethylbutanoate/2/shimvalues
- NMRSpectra_Isolated_products/Benzyl 2-hydroxy-3,3-dimethylbutanoate/2/specpar
- NMRSpectra_Isolated_products/Benzyl 2-hydroxy-3,3-dimethylbutanoate/2/stanprogram14200
- NMRSpectra_Isolated_products/Benzyl 2-hydroxy-3,3-dimethylbutanoate/2/uxnmr.info
- NMRSpectra_Isolated_products/Benzyl 2-hydroxy-3,3-dimethylbutanoate/2/uxnmr.par
- NMRSpectra_Isolated_products/Phenylmethyl 2-hydroxybutanoate/
- NMRSpectra_Isolated_products/Phenylmethyl 2-hydroxybutanoate/1/
- NMRSpectra_Isolated_products/Phenylmethyl 2-hydroxybutanoate/1/acqu
- NMRSpectra_Isolated_products/Phenylmethyl 2-hydroxybutanoate/1/acqus
- NMRSpectra_Isolated_products/Phenylmethyl 2-hydroxybutanoate/1/audita.txt
- NMRSpectra_Isolated_products/Phenylmethyl 2-hydroxybutanoate/1/fid
- NMRSpectra_Isolated_products/Phenylmethyl 2-hydroxybutanoate/1/format.temp
- NMRSpectra_Isolated_products/Phenylmethyl 2-hydroxybutanoate/1/fq1list
- NMRSpectra_Isolated_products/Phenylmethyl 2-hydroxybutanoate/1/pdata/
- NMRSpectra_Isolated_products/Phenylmethyl 2-hydroxybutanoate/1/pdata/1/
- NMRSpectra_Isolated_products/Phenylmethyl 2-hydroxybutanoate/1/pdata/1/1i
- NMRSpectra_Isolated_products/Phenylmethyl 2-hydroxybutanoate/1/pdata/1/1r
- NMRSpectra_Isolated_products/Phenylmethyl 2-hydroxybutanoate/1/pdata/1/auditp.txt
- NMRSpectra_Isolated_products/Phenylmethyl 2-hydroxybutanoate/1/pdata/1/email_VO_LA_S15_final_1_1.pdf
- NMRSpectra_Isolated_products/Phenylmethyl 2-hydroxybutanoate/1/pdata/1/iconweb.pdf
- NMRSpectra_Isolated_products/Phenylmethyl 2-hydroxybutanoate/1/pdata/1/intrng
- NMRSpectra_Isolated_products/Phenylmethyl 2-hydroxybutanoate/1/pdata/1/outd
- NMRSpectra_Isolated_products/Phenylmethyl 2-hydroxybutanoate/1/pdata/1/parm.txt
- NMRSpectra_Isolated_products/Phenylmethyl 2-hydroxybutanoate/1/pdata/1/peaklist.xml
- NMRSpectra_Isolated_products/Phenylmethyl 2-hydroxybutanoate/1/pdata/1/peakrng
- NMRSpectra_Isolated_products/Phenylmethyl 2-hydroxybutanoate/1/pdata/1/peaks
- NMRSpectra_Isolated_products/Phenylmethyl 2-hydroxybutanoate/1/pdata/1/proc
- NMRSpectra_Isolated_products/Phenylmethyl 2-hydroxybutanoate/1/pdata/1/procs
- NMRSpectra_Isolated_products/Phenylmethyl 2-hydroxybutanoate/1/pdata/1/title
- NMRSpectra_Isolated_products/Phenylmethyl 2-hydroxybutanoate/1/precom.output
- NMRSpectra_Isolated_products/Phenylmethyl 2-hydroxybutanoate/1/preemp_default_Z114229_0012
- NMRSpectra_Isolated_products/Phenylmethyl 2-hydroxybutanoate/1/prosol_History
- NMRSpectra_Isolated_products/Phenylmethyl 2-hydroxybutanoate/1/pulseprogram
- NMRSpectra_Isolated_products/Phenylmethyl 2-hydroxybutanoate/1/scon2
- NMRSpectra_Isolated_products/Phenylmethyl 2-hydroxybutanoate/1/shimvalues
- NMRSpectra_Isolated_products/Phenylmethyl 2-hydroxybutanoate/1/specpar
- NMRSpectra_Isolated_products/Phenylmethyl 2-hydroxybutanoate/1/stanprogram10948
- NMRSpectra_Isolated_products/Phenylmethyl 2-hydroxybutanoate/1/topshimreport
- NMRSpectra_Isolated_products/Phenylmethyl 2-hydroxybutanoate/1/uxnmr.info
- NMRSpectra_Isolated_products/Phenylmethyl 2-hydroxybutanoate/1/uxnmr.par
- NMRSpectra_Isolated_products/Phenylmethyl 2-hydroxybutanoate/2/
- NMRSpectra_Isolated_products/Phenylmethyl 2-hydroxybutanoate/2/acqu
- NMRSpectra_Isolated_products/Phenylmethyl 2-hydroxybutanoate/2/acqus
- NMRSpectra_Isolated_products/Phenylmethyl 2-hydroxybutanoate/2/audita.txt
- NMRSpectra_Isolated_products/Phenylmethyl 2-hydroxybutanoate/2/cpdprg2
- NMRSpectra_Isolated_products/Phenylmethyl 2-hydroxybutanoate/2/fid
- NMRSpectra_Isolated_products/Phenylmethyl 2-hydroxybutanoate/2/format.temp
- NMRSpectra_Isolated_products/Phenylmethyl 2-hydroxybutanoate/2/fq1list
- NMRSpectra_Isolated_products/Phenylmethyl 2-hydroxybutanoate/2/pdata/
- NMRSpectra_Isolated_products/Phenylmethyl 2-hydroxybutanoate/2/pdata/1/
- NMRSpectra_Isolated_products/Phenylmethyl 2-hydroxybutanoate/2/pdata/1/1i
- NMRSpectra_Isolated_products/Phenylmethyl 2-hydroxybutanoate/2/pdata/1/1r
- NMRSpectra_Isolated_products/Phenylmethyl 2-hydroxybutanoate/2/pdata/1/auditp.txt
- NMRSpectra_Isolated_products/Phenylmethyl 2-hydroxybutanoate/2/pdata/1/email_VO_LA_S15_final_2_1.pdf
- NMRSpectra_Isolated_products/Phenylmethyl 2-hydroxybutanoate/2/pdata/1/intrng
- NMRSpectra_Isolated_products/Phenylmethyl 2-hydroxybutanoate/2/pdata/1/outd
- NMRSpectra_Isolated_products/Phenylmethyl 2-hydroxybutanoate/2/pdata/1/parm.txt
- NMRSpectra_Isolated_products/Phenylmethyl 2-hydroxybutanoate/2/pdata/1/peaklist.xml
- NMRSpectra_Isolated_products/Phenylmethyl 2-hydroxybutanoate/2/pdata/1/peakrng
- NMRSpectra_Isolated_products/Phenylmethyl 2-hydroxybutanoate/2/pdata/1/peaks
- NMRSpectra_Isolated_products/Phenylmethyl 2-hydroxybutanoate/2/pdata/1/proc
- NMRSpectra_Isolated_products/Phenylmethyl 2-hydroxybutanoate/2/pdata/1/procs
- NMRSpectra_Isolated_products/Phenylmethyl 2-hydroxybutanoate/2/pdata/1/title
- NMRSpectra_Isolated_products/Phenylmethyl 2-hydroxybutanoate/2/precom.output
- NMRSpectra_Isolated_products/Phenylmethyl 2-hydroxybutanoate/2/preemp_default_Z114229_0012
- NMRSpectra_Isolated_products/Phenylmethyl 2-hydroxybutanoate/2/prosol_History
- NMRSpectra_Isolated_products/Phenylmethyl 2-hydroxybutanoate/2/pulseprogram
- NMRSpectra_Isolated_products/Phenylmethyl 2-hydroxybutanoate/2/scon2
- NMRSpectra_Isolated_products/Phenylmethyl 2-hydroxybutanoate/2/shimvalues
- NMRSpectra_Isolated_products/Phenylmethyl 2-hydroxybutanoate/2/specpar
- NMRSpectra_Isolated_products/Phenylmethyl 2-hydroxybutanoate/2/stanprogram10948
- NMRSpectra_Isolated_products/Phenylmethyl 2-hydroxybutanoate/2/uxnmr.info
- NMRSpectra_Isolated_products/Phenylmethyl 2-hydroxybutanoate/2/uxnmr.par
- NMRSpectra_Isolated_products/Phenylmethyl 2-hydroxydecanoate/
- NMRSpectra_Isolated_products/Phenylmethyl 2-hydroxydecanoate/1/
- NMRSpectra_Isolated_products/Phenylmethyl 2-hydroxydecanoate/1/acqu
- NMRSpectra_Isolated_products/Phenylmethyl 2-hydroxydecanoate/1/acqus
- NMRSpectra_Isolated_products/Phenylmethyl 2-hydroxydecanoate/1/audita.txt
- NMRSpectra_Isolated_products/Phenylmethyl 2-hydroxydecanoate/1/fid
- NMRSpectra_Isolated_products/Phenylmethyl 2-hydroxydecanoate/1/format.temp
- NMRSpectra_Isolated_products/Phenylmethyl 2-hydroxydecanoate/1/fq1list
- NMRSpectra_Isolated_products/Phenylmethyl 2-hydroxydecanoate/1/pdata/
- NMRSpectra_Isolated_products/Phenylmethyl 2-hydroxydecanoate/1/pdata/1/
- NMRSpectra_Isolated_products/Phenylmethyl 2-hydroxydecanoate/1/pdata/1/1i
- NMRSpectra_Isolated_products/Phenylmethyl 2-hydroxydecanoate/1/pdata/1/1r
- NMRSpectra_Isolated_products/Phenylmethyl 2-hydroxydecanoate/1/pdata/1/auditp.txt
- NMRSpectra_Isolated_products/Phenylmethyl 2-hydroxydecanoate/1/pdata/1/email_VO_LA_S1_final_1_1.pdf
- NMRSpectra_Isolated_products/Phenylmethyl 2-hydroxydecanoate/1/pdata/1/intrng
- NMRSpectra_Isolated_products/Phenylmethyl 2-hydroxydecanoate/1/pdata/1/outd
- NMRSpectra_Isolated_products/Phenylmethyl 2-hydroxydecanoate/1/pdata/1/parm.txt
- NMRSpectra_Isolated_products/Phenylmethyl 2-hydroxydecanoate/1/pdata/1/peaklist.xml
- NMRSpectra_Isolated_products/Phenylmethyl 2-hydroxydecanoate/1/pdata/1/peakrng
- NMRSpectra_Isolated_products/Phenylmethyl 2-hydroxydecanoate/1/pdata/1/peaks
- NMRSpectra_Isolated_products/Phenylmethyl 2-hydroxydecanoate/1/pdata/1/proc
- NMRSpectra_Isolated_products/Phenylmethyl 2-hydroxydecanoate/1/pdata/1/procs
- NMRSpectra_Isolated_products/Phenylmethyl 2-hydroxydecanoate/1/pdata/1/title
- NMRSpectra_Isolated_products/Phenylmethyl 2-hydroxydecanoate/1/precom.output
- NMRSpectra_Isolated_products/Phenylmethyl 2-hydroxydecanoate/1/preemp_default_Z114229_0012
- NMRSpectra_Isolated_products/Phenylmethyl 2-hydroxydecanoate/1/prosol_History
- NMRSpectra_Isolated_products/Phenylmethyl 2-hydroxydecanoate/1/pulseprogram
- NMRSpectra_Isolated_products/Phenylmethyl 2-hydroxydecanoate/1/scon2
- NMRSpectra_Isolated_products/Phenylmethyl 2-hydroxydecanoate/1/shimvalues
- NMRSpectra_Isolated_products/Phenylmethyl 2-hydroxydecanoate/1/specpar
- NMRSpectra_Isolated_products/Phenylmethyl 2-hydroxydecanoate/1/stanprogram14200
- NMRSpectra_Isolated_products/Phenylmethyl 2-hydroxydecanoate/1/topshimreport
- NMRSpectra_Isolated_products/Phenylmethyl 2-hydroxydecanoate/1/uxnmr.info
- NMRSpectra_Isolated_products/Phenylmethyl 2-hydroxydecanoate/1/uxnmr.par
- NMRSpectra_Isolated_products/Phenylmethyl 2-hydroxydecanoate/2/
- NMRSpectra_Isolated_products/Phenylmethyl 2-hydroxydecanoate/2/acqu
- NMRSpectra_Isolated_products/Phenylmethyl 2-hydroxydecanoate/2/acqus
- NMRSpectra_Isolated_products/Phenylmethyl 2-hydroxydecanoate/2/audita.txt
- NMRSpectra_Isolated_products/Phenylmethyl 2-hydroxydecanoate/2/cpdprg2
- NMRSpectra_Isolated_products/Phenylmethyl 2-hydroxydecanoate/2/fid
- NMRSpectra_Isolated_products/Phenylmethyl 2-hydroxydecanoate/2/format.temp
- NMRSpectra_Isolated_products/Phenylmethyl 2-hydroxydecanoate/2/fq1list
- NMRSpectra_Isolated_products/Phenylmethyl 2-hydroxydecanoate/2/pdata/
- NMRSpectra_Isolated_products/Phenylmethyl 2-hydroxydecanoate/2/pdata/1/
- NMRSpectra_Isolated_products/Phenylmethyl 2-hydroxydecanoate/2/pdata/1/1i
- NMRSpectra_Isolated_products/Phenylmethyl 2-hydroxydecanoate/2/pdata/1/1r
- NMRSpectra_Isolated_products/Phenylmethyl 2-hydroxydecanoate/2/pdata/1/auditp.txt
- NMRSpectra_Isolated_products/Phenylmethyl 2-hydroxydecanoate/2/pdata/1/email_VO_LA_S1_final_2_1.pdf
- NMRSpectra_Isolated_products/Phenylmethyl 2-hydroxydecanoate/2/pdata/1/intrng
- NMRSpectra_Isolated_products/Phenylmethyl 2-hydroxydecanoate/2/pdata/1/outd
- NMRSpectra_Isolated_products/Phenylmethyl 2-hydroxydecanoate/2/pdata/1/parm.txt
- NMRSpectra_Isolated_products/Phenylmethyl 2-hydroxydecanoate/2/pdata/1/peaklist.xml
- NMRSpectra_Isolated_products/Phenylmethyl 2-hydroxydecanoate/2/pdata/1/peakrng
- NMRSpectra_Isolated_products/Phenylmethyl 2-hydroxydecanoate/2/pdata/1/peaks
- NMRSpectra_Isolated_products/Phenylmethyl 2-hydroxydecanoate/2/pdata/1/proc
- NMRSpectra_Isolated_products/Phenylmethyl 2-hydroxydecanoate/2/pdata/1/procs
- NMRSpectra_Isolated_products/Phenylmethyl 2-hydroxydecanoate/2/pdata/1/title
- NMRSpectra_Isolated_products/Phenylmethyl 2-hydroxydecanoate/2/precom.output
- NMRSpectra_Isolated_products/Phenylmethyl 2-hydroxydecanoate/2/preemp_default_Z114229_0012
- NMRSpectra_Isolated_products/Phenylmethyl 2-hydroxydecanoate/2/prosol_History
- NMRSpectra_Isolated_products/Phenylmethyl 2-hydroxydecanoate/2/pulseprogram
- NMRSpectra_Isolated_products/Phenylmethyl 2-hydroxydecanoate/2/scon2
- NMRSpectra_Isolated_products/Phenylmethyl 2-hydroxydecanoate/2/shimvalues
- NMRSpectra_Isolated_products/Phenylmethyl 2-hydroxydecanoate/2/specpar
- NMRSpectra_Isolated_products/Phenylmethyl 2-hydroxydecanoate/2/stanprogram14200
- NMRSpectra_Isolated_products/Phenylmethyl 2-hydroxydecanoate/2/uxnmr.info
- NMRSpectra_Isolated_products/Phenylmethyl 2-hydroxydecanoate/2/uxnmr.par
- NMRSpectra_Isolated_products/Phenylmethyl α-hydroxybenzenebutanoate/
- NMRSpectra_Isolated_products/Phenylmethyl α-hydroxybenzenebutanoate/6/
- NMRSpectra_Isolated_products/Phenylmethyl α-hydroxybenzenebutanoate/6/acqu
- NMRSpectra_Isolated_products/Phenylmethyl α-hydroxybenzenebutanoate/6/acqus
- NMRSpectra_Isolated_products/Phenylmethyl α-hydroxybenzenebutanoate/6/audita.txt
- NMRSpectra_Isolated_products/Phenylmethyl α-hydroxybenzenebutanoate/6/fid
- NMRSpectra_Isolated_products/Phenylmethyl α-hydroxybenzenebutanoate/6/format.temp
- NMRSpectra_Isolated_products/Phenylmethyl α-hydroxybenzenebutanoate/6/fq1list
- NMRSpectra_Isolated_products/Phenylmethyl α-hydroxybenzenebutanoate/6/pdata/
- NMRSpectra_Isolated_products/Phenylmethyl α-hydroxybenzenebutanoate/6/pdata/1/
- NMRSpectra_Isolated_products/Phenylmethyl α-hydroxybenzenebutanoate/6/pdata/1/1i
- NMRSpectra_Isolated_products/Phenylmethyl α-hydroxybenzenebutanoate/6/pdata/1/1r
- NMRSpectra_Isolated_products/Phenylmethyl α-hydroxybenzenebutanoate/6/pdata/1/auditp.txt
- NMRSpectra_Isolated_products/Phenylmethyl α-hydroxybenzenebutanoate/6/pdata/1/email_VO_LA_S18_6_1.pdf
- NMRSpectra_Isolated_products/Phenylmethyl α-hydroxybenzenebutanoate/6/pdata/1/iconweb.pdf
- NMRSpectra_Isolated_products/Phenylmethyl α-hydroxybenzenebutanoate/6/pdata/1/intrng
- NMRSpectra_Isolated_products/Phenylmethyl α-hydroxybenzenebutanoate/6/pdata/1/outd
- NMRSpectra_Isolated_products/Phenylmethyl α-hydroxybenzenebutanoate/6/pdata/1/parm.txt
- NMRSpectra_Isolated_products/Phenylmethyl α-hydroxybenzenebutanoate/6/pdata/1/peaklist.xml
- NMRSpectra_Isolated_products/Phenylmethyl α-hydroxybenzenebutanoate/6/pdata/1/peakrng
- NMRSpectra_Isolated_products/Phenylmethyl α-hydroxybenzenebutanoate/6/pdata/1/peaks
- NMRSpectra_Isolated_products/Phenylmethyl α-hydroxybenzenebutanoate/6/pdata/1/proc
- NMRSpectra_Isolated_products/Phenylmethyl α-hydroxybenzenebutanoate/6/pdata/1/procs
- NMRSpectra_Isolated_products/Phenylmethyl α-hydroxybenzenebutanoate/6/pdata/1/title
- NMRSpectra_Isolated_products/Phenylmethyl α-hydroxybenzenebutanoate/6/precom.output
- NMRSpectra_Isolated_products/Phenylmethyl α-hydroxybenzenebutanoate/6/preemp_default_Z114229_0012
- NMRSpectra_Isolated_products/Phenylmethyl α-hydroxybenzenebutanoate/6/prosol_History
- NMRSpectra_Isolated_products/Phenylmethyl α-hydroxybenzenebutanoate/6/pulseprogram
- NMRSpectra_Isolated_products/Phenylmethyl α-hydroxybenzenebutanoate/6/scon2
- NMRSpectra_Isolated_products/Phenylmethyl α-hydroxybenzenebutanoate/6/shimvalues
- NMRSpectra_Isolated_products/Phenylmethyl α-hydroxybenzenebutanoate/6/specpar
- NMRSpectra_Isolated_products/Phenylmethyl α-hydroxybenzenebutanoate/6/stanprogram8004
- NMRSpectra_Isolated_products/Phenylmethyl α-hydroxybenzenebutanoate/6/topshimreport
- NMRSpectra_Isolated_products/Phenylmethyl α-hydroxybenzenebutanoate/6/uxnmr.info
- NMRSpectra_Isolated_products/Phenylmethyl α-hydroxybenzenebutanoate/6/uxnmr.par
- NMRSpectra_Isolated_products/Phenylmethyl α-hydroxybenzenebutanoate/7/
- NMRSpectra_Isolated_products/Phenylmethyl α-hydroxybenzenebutanoate/7/acqu
- NMRSpectra_Isolated_products/Phenylmethyl α-hydroxybenzenebutanoate/7/acqus
- NMRSpectra_Isolated_products/Phenylmethyl α-hydroxybenzenebutanoate/7/audita.txt
- NMRSpectra_Isolated_products/Phenylmethyl α-hydroxybenzenebutanoate/7/cpdprg2
- NMRSpectra_Isolated_products/Phenylmethyl α-hydroxybenzenebutanoate/7/fid
- NMRSpectra_Isolated_products/Phenylmethyl α-hydroxybenzenebutanoate/7/format.temp
- NMRSpectra_Isolated_products/Phenylmethyl α-hydroxybenzenebutanoate/7/fq1list
- NMRSpectra_Isolated_products/Phenylmethyl α-hydroxybenzenebutanoate/7/pdata/
- NMRSpectra_Isolated_products/Phenylmethyl α-hydroxybenzenebutanoate/7/pdata/1/
- NMRSpectra_Isolated_products/Phenylmethyl α-hydroxybenzenebutanoate/7/pdata/1/1i
- NMRSpectra_Isolated_products/Phenylmethyl α-hydroxybenzenebutanoate/7/pdata/1/1r
- NMRSpectra_Isolated_products/Phenylmethyl α-hydroxybenzenebutanoate/7/pdata/1/auditp.txt
- NMRSpectra_Isolated_products/Phenylmethyl α-hydroxybenzenebutanoate/7/pdata/1/email_VO_LA_S18_7_1.pdf
- NMRSpectra_Isolated_products/Phenylmethyl α-hydroxybenzenebutanoate/7/pdata/1/intrng
- NMRSpectra_Isolated_products/Phenylmethyl α-hydroxybenzenebutanoate/7/pdata/1/outd
- NMRSpectra_Isolated_products/Phenylmethyl α-hydroxybenzenebutanoate/7/pdata/1/parm.txt
- NMRSpectra_Isolated_products/Phenylmethyl α-hydroxybenzenebutanoate/7/pdata/1/peaklist.xml
- NMRSpectra_Isolated_products/Phenylmethyl α-hydroxybenzenebutanoate/7/pdata/1/peakrng
- NMRSpectra_Isolated_products/Phenylmethyl α-hydroxybenzenebutanoate/7/pdata/1/peaks
- NMRSpectra_Isolated_products/Phenylmethyl α-hydroxybenzenebutanoate/7/pdata/1/proc
- NMRSpectra_Isolated_products/Phenylmethyl α-hydroxybenzenebutanoate/7/pdata/1/procs
- NMRSpectra_Isolated_products/Phenylmethyl α-hydroxybenzenebutanoate/7/pdata/1/thumb.png
- NMRSpectra_Isolated_products/Phenylmethyl α-hydroxybenzenebutanoate/7/pdata/1/title
- NMRSpectra_Isolated_products/Phenylmethyl α-hydroxybenzenebutanoate/7/precom.output
- NMRSpectra_Isolated_products/Phenylmethyl α-hydroxybenzenebutanoate/7/preemp_default_Z114229_0012
- NMRSpectra_Isolated_products/Phenylmethyl α-hydroxybenzenebutanoate/7/prosol_History
- NMRSpectra_Isolated_products/Phenylmethyl α-hydroxybenzenebutanoate/7/pulseprogram
- NMRSpectra_Isolated_products/Phenylmethyl α-hydroxybenzenebutanoate/7/scon2
- NMRSpectra_Isolated_products/Phenylmethyl α-hydroxybenzenebutanoate/7/shimvalues
- NMRSpectra_Isolated_products/Phenylmethyl α-hydroxybenzenebutanoate/7/specpar
- NMRSpectra_Isolated_products/Phenylmethyl α-hydroxybenzenebutanoate/7/stanprogram8004
- NMRSpectra_Isolated_products/Phenylmethyl α-hydroxybenzenebutanoate/7/uxnmr.info
- NMRSpectra_Isolated_products/Phenylmethyl α-hydroxybenzenebutanoate/7/uxnmr.par
- NMRSpectra_Isolated_products/Phenylmethyl α-hydroxycyclohexaneacetate/
- NMRSpectra_Isolated_products/Phenylmethyl α-hydroxycyclohexaneacetate/1/
- NMRSpectra_Isolated_products/Phenylmethyl α-hydroxycyclohexaneacetate/1/acqu
- NMRSpectra_Isolated_products/Phenylmethyl α-hydroxycyclohexaneacetate/1/acqus
- NMRSpectra_Isolated_products/Phenylmethyl α-hydroxycyclohexaneacetate/1/audita.txt
- NMRSpectra_Isolated_products/Phenylmethyl α-hydroxycyclohexaneacetate/1/fid
- NMRSpectra_Isolated_products/Phenylmethyl α-hydroxycyclohexaneacetate/1/format.temp
- NMRSpectra_Isolated_products/Phenylmethyl α-hydroxycyclohexaneacetate/1/fq1list
- NMRSpectra_Isolated_products/Phenylmethyl α-hydroxycyclohexaneacetate/1/pdata/
- NMRSpectra_Isolated_products/Phenylmethyl α-hydroxycyclohexaneacetate/1/pdata/1/
- NMRSpectra_Isolated_products/Phenylmethyl α-hydroxycyclohexaneacetate/1/pdata/1/1i
- NMRSpectra_Isolated_products/Phenylmethyl α-hydroxycyclohexaneacetate/1/pdata/1/1r
- NMRSpectra_Isolated_products/Phenylmethyl α-hydroxycyclohexaneacetate/1/pdata/1/auditp.txt
- NMRSpectra_Isolated_products/Phenylmethyl α-hydroxycyclohexaneacetate/1/pdata/1/email_VO_LA_S9_final_1_1.pdf
- NMRSpectra_Isolated_products/Phenylmethyl α-hydroxycyclohexaneacetate/1/pdata/1/intrng
- NMRSpectra_Isolated_products/Phenylmethyl α-hydroxycyclohexaneacetate/1/pdata/1/outd
- NMRSpectra_Isolated_products/Phenylmethyl α-hydroxycyclohexaneacetate/1/pdata/1/parm.txt
- NMRSpectra_Isolated_products/Phenylmethyl α-hydroxycyclohexaneacetate/1/pdata/1/peaklist.xml
- NMRSpectra_Isolated_products/Phenylmethyl α-hydroxycyclohexaneacetate/1/pdata/1/peakrng
- NMRSpectra_Isolated_products/Phenylmethyl α-hydroxycyclohexaneacetate/1/pdata/1/peaks
- NMRSpectra_Isolated_products/Phenylmethyl α-hydroxycyclohexaneacetate/1/pdata/1/proc
- NMRSpectra_Isolated_products/Phenylmethyl α-hydroxycyclohexaneacetate/1/pdata/1/procs
- NMRSpectra_Isolated_products/Phenylmethyl α-hydroxycyclohexaneacetate/1/pdata/1/title
- NMRSpectra_Isolated_products/Phenylmethyl α-hydroxycyclohexaneacetate/1/precom.output
- NMRSpectra_Isolated_products/Phenylmethyl α-hydroxycyclohexaneacetate/1/preemp_default_Z114229_0012
- NMRSpectra_Isolated_products/Phenylmethyl α-hydroxycyclohexaneacetate/1/prosol_History
[truncated: 108 more entries]
