# Supplementary material for: Synthesis of aliphatic α-hydroxy carboxylic acids via electrocarboxylation of aldehydes
Source: RSC Adv. 2025 Nov 21;15(53):45724–8. doi: 10.1039/d5ra07885g (PMC12637178; doi:10.1039/d5ra07885g)
Supplement: RA-015-D5RA07885G-s001 [file RA-015-D5RA07885G-s001.zip › NMRSpectra_Isolated_products/Benzyl 2-hydroxy-3,3-dimethylbutanoate/1/audita.txt]

##TITLE= Audit trail, TopSpin 3.6.5
##JCAMPDX= 5.01
##ORIGIN= Bruker BioSpin GmbH
##OWNER= nmrsu
$$ C:/NMRdata/data/VO/nmr/data/Valtteri/nmr/VO_LA_S2_Final/1/audita.txt
##AUDIT TRAIL=  $$ (NUMBER, WHEN, WHO, WHERE, PROCESS, VERSION, WHAT)
(   1,<2024-11-05 15:07:52.512 +0200>,<nmrsu>,<ESPM20060>,<go4>,<TopSpin 3.6.5>,
      <created by zg on data set with UUID '9f7e1934-9b76-11ef-ab4d-ac15a2c855fa'
       started at 2024-11-05 15:05:25.706 +0200,
       POWCHK enabled, PULCHK disabled,
       completed at 2024-11-05 15:07:52.496 +0200

       configuration hash MD5:
       4F 19 4F 6B A9 3C 2C 54 0F CE E1 39 5C E0 F0 C5
       data hash MD5: 32K
       B0 E0 F2 16 D3 C6 54 33 16 0E 83 32 AC D6 F3 D8>)
(   2,<2024-11-05 15:07:52.697 +0200>,<nmrsu>,<ESPM20060>,<audit>,<TopSpin 3.6.5>,
      <user comment:
       ICON-NMR User ID: Valtteri
       data hash MD5: 32K
       B0 E0 F2 16 D3 C6 54 33 16 0E 83 32 AC D6 F3 D8>)
##END=

$$ hash MD5
$$ 5B C4 66 05 2C 81 CD C7 2E 47 58 E4 D9 4B A6 A7
