# Supplementary material for: Synthesis of aliphatic α-hydroxy carboxylic acids via electrocarboxylation of aldehydes
Source: RSC Adv. 2025 Nov 21;15(53):45724–8. doi: 10.1039/d5ra07885g (PMC12637178; doi:10.1039/d5ra07885g)
Supplement: RA-015-D5RA07885G-s001 [file RA-015-D5RA07885G-s001.zip › NMRSpectra_Isolated_products/Benzyl 2-hydroxy-3,3-dimethylbutanoate/1/pdata/1/auditp.txt]

##TITLE= Audit trail, TopSpin 3.6.5
##JCAMPDX= 5.01
##ORIGIN= Bruker BioSpin GmbH
##OWNER= nmrsu
$$ C:/NMRdata/data/VO/nmr/data/Valtteri/nmr/VO_LA_S2_Final/1/pdata/1/auditp.txt
##AUDIT TRAIL=  $$ (NUMBER, WHEN, WHO, WHERE, PROCESS, VERSION, WHAT)
(   1,<2024-11-05 15:07:52.512 +0200>,<nmrsu>,<ESPM20060>,<go4>,<TopSpin 3.6.5>,
      <created by zg on data set with UUID '9f7e1934-9b76-11ef-ab4d-ac15a2c855fa'
       started at 2024-11-05 15:05:25.706 +0200,
       POWCHK enabled, PULCHK disabled,
       completed at 2024-11-05 15:07:52.496 +0200

       configuration hash MD5:
       4F 19 4F 6B A9 3C 2C 54 0F CE E1 39 5C E0 F0 C5
       data hash MD5: 32K
       B0 E0 F2 16 D3 C6 54 33 16 0E 83 32 AC D6 F3 D8>)
(   2,<2024-11-05 15:07:52.697 +0200>,<nmrsu>,<ESPM20060>,<audit>,<TopSpin 3.6.5>,
      <user comment:
       ICON-NMR User ID: Valtteri
       data hash MD5: 32K
       B0 E0 F2 16 D3 C6 54 33 16 0E 83 32 AC D6 F3 D8>)
(   3,<2024-11-05 15:07:55.287 +0200>,<nmrsu>,<ESPM20060>,<proc1d>,<TopSpin 3.6.5>,
      <Start of raw data processing
       ef LB = 0.3 FT_mod = 6 PKNL = 1 SI = 64K 
       data hash MD5: 64K
       4E 68 5E 73 0A B3 C3 F2 3D 6D 2A 2B 99 B8 33 80>)
(   4,<2024-11-05 15:07:55.916 +0200>,<nmrsu>,<ESPM20060>,<proc1d>,<TopSpin 3.6.5>,
      <apk0 
       data hash MD5: 64K
       19 A3 F8 B2 BF 15 CE B1 5F 32 61 B9 A4 79 25 16>)
(   5,<2024-11-05 15:07:56.124 +0200>,<nmrsu>,<ESPM20060>,<proc1d>,<TopSpin 3.6.5>,
      <abs ABSG = 5 
       data hash MD5: 64K
       95 D0 78 B4 04 46 EF E1 88 A8 FF 2E 6F 17 AE 28>)
(   6,<2024-11-05 15:11:08.028 +0200>,<nmrsu>,<ESPM20060>,<dataserver>,<TopSpin 3.6.5>,
      <INTEGRAL 2024-11-05 15:10:27.359 +0200
       DEFINE [7.435;7.299]
       data hash MD5: 64K
       95 D0 78 B4 04 46 EF E1 88 A8 FF 2E 6F 17 AE 28>)
(   7,<2024-11-05 15:11:08.044 +0200>,<nmrsu>,<ESPM20060>,<dataserver>,<TopSpin 3.6.5>,
      <INTEGRAL 2024-11-05 15:10:35.215 +0200
       DEFINE [5.260;5.175]
       data hash MD5: 64K
       95 D0 78 B4 04 46 EF E1 88 A8 FF 2E 6F 17 AE 28>)
(   8,<2024-11-05 15:11:08.052 +0200>,<nmrsu>,<ESPM20060>,<dataserver>,<TopSpin 3.6.5>,
      <INTEGRAL 2024-11-05 15:10:39.794 +0200
       DELETE [5.260;5.175]
       data hash MD5: 64K
       95 D0 78 B4 04 46 EF E1 88 A8 FF 2E 6F 17 AE 28>)
(   9,<2024-11-05 15:11:08.067 +0200>,<nmrsu>,<ESPM20060>,<dataserver>,<TopSpin 3.6.5>,
      <INTEGRAL 2024-11-05 15:10:41.745 +0200
       DEFINE [5.276;5.149]
       data hash MD5: 64K
       95 D0 78 B4 04 46 EF E1 88 A8 FF 2E 6F 17 AE 28>)
(  10,<2024-11-05 15:11:08.067 +0200>,<nmrsu>,<ESPM20060>,<dataserver>,<TopSpin 3.6.5>,
      <INTEGRAL 2024-11-05 15:10:45.053 +0200
       DEFINE [3.915;3.787]
       data hash MD5: 64K
       95 D0 78 B4 04 46 EF E1 88 A8 FF 2E 6F 17 AE 28>)
(  11,<2024-11-05 15:11:08.083 +0200>,<nmrsu>,<ESPM20060>,<dataserver>,<TopSpin 3.6.5>,
      <INTEGRAL 2024-11-05 15:10:48.242 +0200
       DEFINE [2.810;2.687]
       data hash MD5: 64K
       95 D0 78 B4 04 46 EF E1 88 A8 FF 2E 6F 17 AE 28>)
(  12,<2024-11-05 15:11:08.083 +0200>,<nmrsu>,<ESPM20060>,<dataserver>,<TopSpin 3.6.5>,
      <INTEGRAL 2024-11-05 15:10:55.525 +0200
       DEFINE [1.029;0.861]
       data hash MD5: 64K
       95 D0 78 B4 04 46 EF E1 88 A8 FF 2E 6F 17 AE 28>)
##END=

$$ hash MD5
$$ F2 F1 CF 87 77 DE 7B 9F CF 5F B6 4C CA 36 91 3B
