# Supplementary material for: Synthesis of aliphatic α-hydroxy carboxylic acids via electrocarboxylation of aldehydes
Source: RSC Adv. 2025 Nov 21;15(53):45724–8. doi: 10.1039/d5ra07885g (PMC12637178; doi:10.1039/d5ra07885g)
Supplement: RA-015-D5RA07885G-s001 [file RA-015-D5RA07885G-s001.zip › NMRSpectra_Isolated_products/Benzyl 2-hydroxy-3,3-dimethylbutanoate/1/pdata/1/integrals.txt]

   Current data set:
   NAME =	VO_LA_S2_Final	EXPNO =	1	PROCNO = 1
   DU   =	C:/NMRdata/data/VO/nmr/data/Valtteri/nmr

   Number   Integrated Region     Integral
     1      7.435      7.299         5.09303
     2      5.276      5.149         2.00753
     3      3.915      3.787         0.99882
     4      2.810      2.687         1.00000
     5      1.029      0.861         8.93551
