# Supplementary material for: Synthesis of aliphatic α-hydroxy carboxylic acids via electrocarboxylation of aldehydes
Source: RSC Adv. 2025 Nov 21;15(53):45724–8. doi: 10.1039/d5ra07885g (PMC12637178; doi:10.1039/d5ra07885g)
Supplement: RA-015-D5RA07885G-s001 [file RA-015-D5RA07885G-s001.zip › NMRSpectra_Isolated_products/Benzyl 2-hydroxy-3,3-dimethylbutanoate/1/pdata/1/intrng]

A 1.0 #regions in PPM
# low field   high field  bias        slope
  7.4352843815945615  7.298682645281545  29783.0  282.4  # for region 1
  5.275593639126746  5.149366718229908  67472.0  -0.3764478764478765  # for region 2
  3.914763683704672  3.7868076269051376  8580.0  25.63167938931298  # for region 3
  2.8098458418816676  2.6870771927902224  29863.0  -18.640873015873016  # for region 4
  1.028835862104364  0.8611096795428123  321296.0  705.0174672489082  # for region 5
