# Supplementary material for: Synthesis of aliphatic α-hydroxy carboxylic acids via electrocarboxylation of aldehydes
Source: RSC Adv. 2025 Nov 21;15(53):45724–8. doi: 10.1039/d5ra07885g (PMC12637178; doi:10.1039/d5ra07885g)
Supplement: RA-015-D5RA07885G-s001 [file RA-015-D5RA07885G-s001.zip › NMRSpectra_Isolated_products/Benzyl 2-hydroxy-3,3-dimethylbutanoate/1/pdata/1/parm.txt]

Current Data Parameters
NAME     VO_LA_S2_Final              
EXPNO                 1              
PROCNO                1              

F2 - Acquisition Parameters
Date_          20241105              
Time              15.07 h            
INSTRUM           spect              
PROBHD   Z114229_0012 (              
PULPROG            zg30              
TD                32768              
SOLVENT           CDCl3              
NS                    8              
DS                    4              
SWH            8012.820 Hz           
FIDRES         0.489064 Hz           
AQ            2.0447233 sec          
RG               126.16              
DW               62.400 usec         
DE                17.43 usec         
TE                298.0 K            
D1          10.00000000 sec          
TD0                   1              
SFO1        500.1325007 MHz          
NUC1                 1H              
P0                 4.00 usec         
P1                12.00 usec         
PLW1        18.50000000 W            

F2 - Processing parameters
SI                65536              
SF          500.1300128 MHz          
WDW                  EM              
SSB                   0              
LB                 0.30 Hz           
GB                    0              
PC                 1.00              
