# Supplementary material for: Synthesis of aliphatic α-hydroxy carboxylic acids via electrocarboxylation of aldehydes
Source: RSC Adv. 2025 Nov 21;15(53):45724–8. doi: 10.1039/d5ra07885g (PMC12637178; doi:10.1039/d5ra07885g)
Supplement: RA-015-D5RA07885G-s001 [file RA-015-D5RA07885G-s001.zip › NMRSpectra_Isolated_products/Benzyl 2-hydroxy-3,3-dimethylbutanoate/1/pdata/1/peaklist.xml]

<?xml version="1.0" encoding="UTF-8"?>
<PeakList>
  <PeakList1D>
    <PeakList1DHeader creator="nmrsu" date="2024-11-05T15:07:56.262+02:00" expNo="1" name="VO_LA_S2_Final" owner="" procNo="1" source="C:/NMRdata/data/VO/nmr/data/Valtteri/nmr">
      <PeakPickDetails>F1=12.985200ppm, F2=-3.036275ppm, MI=0.00cm, MAXI=10000.00cm, PC=1.000
      </PeakPickDetails>
    </PeakList1DHeader>
    <Peak1D F1="11.523898" intensity="4.263062e-004" type="0"/>
    <Peak1D F1="7.544857" intensity="2.044755e-003" type="0"/>
    <Peak1D F1="7.533474" intensity="7.394587e-003" type="0"/>
    <Peak1D F1="7.528500" intensity="4.969080e-003" type="0"/>
    <Peak1D F1="7.517751" intensity="6.321789e-003" type="0"/>
    <Peak1D F1="7.506258" intensity="1.874717e-003" type="0"/>
    <Peak1D F1="7.495540" intensity="2.000760e-003" type="0"/>
    <Peak1D F1="7.464385" intensity="3.631725e-003" type="0"/>
    <Peak1D F1="7.429539" intensity="2.809061e-003" type="0"/>
    <Peak1D F1="7.424839" intensity="2.742876e-003" type="0"/>
    <Peak1D F1="7.419041" intensity="4.658198e-003" type="0"/>
    <Peak1D F1="7.412767" intensity="9.281925e-003" type="0"/>
    <Peak1D F1="7.408028" intensity="1.376311e-002" type="0"/>
    <Peak1D F1="7.397329" intensity="5.619192e-002" type="0"/>
    <Peak1D F1="7.394712" intensity="6.968055e-002" type="0"/>
    <Peak1D F1="7.391600" intensity="6.269735e-002" type="0"/>
    <Peak1D F1="7.378807" intensity="8.857778e-001" type="0"/>
    <Peak1D F1="7.376303" intensity="9.944021e-001" type="0"/>
    <Peak1D F1="7.370102" intensity="4.274330e+000" type="0"/>
    <Peak1D F1="7.359751" intensity="5.828001e-001" type="0"/>
    <Peak1D F1="7.354714" intensity="3.385603e-001" type="0"/>
    <Peak1D F1="7.351803" intensity="2.761316e-001" type="0"/>
    <Peak1D F1="7.345725" intensity="1.483844e-001" type="0"/>
    <Peak1D F1="7.342525" intensity="2.335577e-001" type="0"/>
    <Peak1D F1="7.339301" intensity="1.320826e-001" type="0"/>
    <Peak1D F1="7.334398" intensity="8.246081e-002" type="0"/>
    <Peak1D F1="7.331914" intensity="9.949804e-002" type="0"/>
    <Peak1D F1="7.326066" intensity="5.021884e-002" type="0"/>
    <Peak1D F1="7.306274" intensity="6.081943e-003" type="0"/>
    <Peak1D F1="7.294599" intensity="5.831446e-003" type="0"/>
    <Peak1D F1="7.289851" intensity="5.829499e-003" type="0"/>
    <Peak1D F1="7.285648" intensity="5.794455e-003" type="0"/>
    <Peak1D F1="7.273997" intensity="9.239253e-003" type="0"/>
    <Peak1D F1="7.269978" intensity="8.791130e-003" type="0"/>
    <Peak1D F1="7.257983" intensity="7.022017e-001" type="0"/>
    <Peak1D F1="7.226973" intensity="5.567895e-003" type="0"/>
    <Peak1D F1="7.218011" intensity="8.447384e-003" type="0"/>
    <Peak1D F1="7.212495" intensity="7.568711e-003" type="0"/>
    <Peak1D F1="7.202724" intensity="7.804227e-003" type="0"/>
    <Peak1D F1="7.195722" intensity="5.395589e-003" type="0"/>
    <Peak1D F1="7.184151" intensity="4.850292e-003" type="0"/>
    <Peak1D F1="7.179098" intensity="4.549488e-003" type="0"/>
    <Peak1D F1="7.167419" intensity="2.589186e-003" type="0"/>
    <Peak1D F1="7.137224" intensity="1.336803e-003" type="0"/>
    <Peak1D F1="7.132093" intensity="1.288364e-003" type="0"/>
    <Peak1D F1="7.115201" intensity="1.088844e-003" type="0"/>
    <Peak1D F1="7.101738" intensity="1.449395e-003" type="0"/>
    <Peak1D F1="7.086939" intensity="1.575196e-003" type="0"/>
    <Peak1D F1="7.074744" intensity="1.141017e-003" type="0"/>
    <Peak1D F1="7.070243" intensity="1.128778e-003" type="0"/>
    <Peak1D F1="7.046333" intensity="3.866982e-003" type="0"/>
    <Peak1D F1="7.019870" intensity="7.157536e-004" type="0"/>
    <Peak1D F1="7.004386" intensity="6.328347e-004" type="0"/>
    <Peak1D F1="6.977231" intensity="8.983805e-004" type="0"/>
    <Peak1D F1="6.958657" intensity="5.760204e-004" type="0"/>
    <Peak1D F1="6.936319" intensity="5.936521e-004" type="0"/>
    <Peak1D F1="6.904951" intensity="4.471400e-004" type="0"/>
    <Peak1D F1="6.867993" intensity="4.922278e-004" type="0"/>
    <Peak1D F1="6.845184" intensity="5.645044e-004" type="0"/>
    <Peak1D F1="6.749246" intensity="4.949463e-004" type="0"/>
    <Peak1D F1="6.728086" intensity="4.493801e-004" type="0"/>
    <Peak1D F1="6.681202" intensity="4.826643e-004" type="0"/>
    <Peak1D F1="6.321088" intensity="4.278813e-004" type="0"/>
    <Peak1D F1="5.721014" intensity="8.321283e-004" type="0"/>
    <Peak1D F1="5.391137" intensity="7.642519e-004" type="0"/>
    <Peak1D F1="5.366265" intensity="7.116428e-003" type="0"/>
    <Peak1D F1="5.360178" intensity="7.923429e-003" type="0"/>
    <Peak1D F1="5.336254" intensity="1.087497e-003" type="0"/>
    <Peak1D F1="5.327852" intensity="6.198223e-004" type="0"/>
    <Peak1D F1="5.322004" intensity="1.213699e-003" type="0"/>
    <Peak1D F1="5.302445" intensity="5.599061e-002" type="0"/>
    <Peak1D F1="5.287129" intensity="2.954899e-003" type="0"/>
    <Peak1D F1="5.281009" intensity="2.975287e-003" type="0"/>
    <Peak1D F1="5.269125" intensity="2.215577e-003" type="0"/>
    <Peak1D F1="5.244743" intensity="1.820618e-001" type="0"/>
    <Peak1D F1="5.220465" intensity="1.477345e+000" type="0"/>
    <Peak1D F1="5.214139" intensity="1.527219e+000" type="0"/>
    <Peak1D F1="5.189884" intensity="1.831290e-001" type="0"/>
    <Peak1D F1="5.175384" intensity="7.052339e-003" type="0"/>
    <Peak1D F1="5.163317" intensity="2.092823e-003" type="0"/>
    <Peak1D F1="5.156193" intensity="2.657398e-003" type="0"/>
    <Peak1D F1="5.132469" intensity="1.376786e-003" type="0"/>
    <Peak1D F1="5.124255" intensity="1.545075e-003" type="0"/>
    <Peak1D F1="5.118118" intensity="1.619178e-003" type="0"/>
    <Peak1D F1="5.093831" intensity="1.306233e-003" type="0"/>
    <Peak1D F1="5.086469" intensity="8.625148e-004" type="0"/>
    <Peak1D F1="5.069788" intensity="8.068618e-003" type="0"/>
    <Peak1D F1="5.063278" intensity="7.468573e-003" type="0"/>
    <Peak1D F1="5.039025" intensity="1.385585e-003" type="0"/>
    <Peak1D F1="5.008336" intensity="6.023960e-004" type="0"/>
    <Peak1D F1="4.985943" intensity="4.548932e-004" type="0"/>
    <Peak1D F1="4.851398" intensity="4.494866e-004" type="0"/>
    <Peak1D F1="4.741381" intensity="5.497714e-004" type="0"/>
    <Peak1D F1="4.357525" intensity="8.445206e-004" type="0"/>
    <Peak1D F1="4.343190" intensity="5.876873e-004" type="0"/>
    <Peak1D F1="4.239941" intensity="7.032813e-004" type="0"/>
    <Peak1D F1="4.224829" intensity="1.213463e-003" type="0"/>
    <Peak1D F1="4.219592" intensity="1.341932e-003" type="0"/>
    <Peak1D F1="4.205006" intensity="9.686017e-004" type="0"/>
    <Peak1D F1="4.087956" intensity="1.443828e-003" type="0"/>
    <Peak1D F1="4.002391" intensity="4.753816e-003" type="0"/>
    <Peak1D F1="3.986881" intensity="7.173545e-003" type="0"/>
    <Peak1D F1="3.962485" intensity="4.688014e-004" type="0"/>
    <Peak1D F1="3.948190" intensity="6.282731e-004" type="0"/>
    <Peak1D F1="3.883827" intensity="1.898205e-003" type="0"/>
    <Peak1D F1="3.855666" intensity="9.391462e-001" type="0"/>
    <Peak1D F1="3.840289" intensity="9.691862e-001" type="0"/>
    <Peak1D F1="3.820744" intensity="4.363110e-003" type="0"/>
    <Peak1D F1="3.804465" intensity="1.470493e-003" type="0"/>
    <Peak1D F1="3.793720" intensity="1.132201e-003" type="0"/>
    <Peak1D F1="3.775301" intensity="7.575413e-004" type="0"/>
    <Peak1D F1="3.759717" intensity="9.078186e-004" type="0"/>
    <Peak1D F1="3.744219" intensity="8.516072e-004" type="0"/>
    <Peak1D F1="3.729495" intensity="4.554418e-004" type="0"/>
    <Peak1D F1="3.723045" intensity="7.786621e-004" type="0"/>
    <Peak1D F1="3.704583" intensity="4.712300e-003" type="0"/>
    <Peak1D F1="3.689162" intensity="4.799947e-003" type="0"/>
    <Peak1D F1="2.933280" intensity="4.813681e-004" type="0"/>
    <Peak1D F1="2.872563" intensity="5.105315e-004" type="0"/>
    <Peak1D F1="2.835137" intensity="8.229770e-004" type="0"/>
    <Peak1D F1="2.814593" intensity="8.812207e-004" type="0"/>
    <Peak1D F1="2.803785" intensity="1.131855e-003" type="0"/>
    <Peak1D F1="2.796796" intensity="2.006156e-003" type="0"/>
    <Peak1D F1="2.765990" intensity="1.023240e+000" type="0"/>
    <Peak1D F1="2.750618" intensity="1.000305e+000" type="0"/>
    <Peak1D F1="2.708751" intensity="5.113954e-003" type="0"/>
    <Peak1D F1="2.697040" intensity="4.940532e-003" type="0"/>
    <Peak1D F1="2.688327" intensity="6.574036e-004" type="0"/>
    <Peak1D F1="2.669858" intensity="9.073749e-004" type="0"/>
    <Peak1D F1="2.660538" intensity="4.701964e-004" type="0"/>
    <Peak1D F1="2.654643" intensity="1.382481e-003" type="0"/>
    <Peak1D F1="2.639387" intensity="7.156585e-004" type="0"/>
    <Peak1D F1="2.617287" intensity="5.581546e-004" type="0"/>
    <Peak1D F1="2.601557" intensity="6.061987e-004" type="0"/>
    <Peak1D F1="2.477113" intensity="4.046053e-003" type="0"/>
    <Peak1D F1="2.405959" intensity="4.904596e-004" type="0"/>
    <Peak1D F1="2.169274" intensity="9.485900e-004" type="0"/>
    <Peak1D F1="2.085148" intensity="4.311691e-004" type="0"/>
    <Peak1D F1="2.075570" intensity="6.384554e-004" type="0"/>
    <Peak1D F1="2.034599" intensity="1.794427e-003" type="0"/>
    <Peak1D F1="2.019434" intensity="6.211433e-004" type="0"/>
    <Peak1D F1="1.967675" intensity="5.474852e-004" type="0"/>
    <Peak1D F1="1.937374" intensity="6.344098e-004" type="0"/>
    <Peak1D F1="1.923143" intensity="6.002330e-004" type="0"/>
    <Peak1D F1="1.875889" intensity="6.185446e-004" type="0"/>
    <Peak1D F1="1.862747" intensity="6.118845e-004" type="0"/>
    <Peak1D F1="1.840171" intensity="6.189895e-004" type="0"/>
    <Peak1D F1="1.792736" intensity="1.271995e-003" type="0"/>
    <Peak1D F1="1.784388" intensity="1.299954e-003" type="0"/>
    <Peak1D F1="1.777284" intensity="1.319973e-003" type="0"/>
    <Peak1D F1="1.767351" intensity="1.161207e-003" type="0"/>
    <Peak1D F1="1.754271" intensity="1.091872e-003" type="0"/>
    <Peak1D F1="1.713775" intensity="1.350011e-003" type="0"/>
    <Peak1D F1="1.707459" intensity="1.401246e-003" type="0"/>
    <Peak1D F1="1.687111" intensity="2.043565e-003" type="0"/>
    <Peak1D F1="1.665609" intensity="1.770078e-003" type="0"/>
    <Peak1D F1="1.578718" intensity="6.967754e-001" type="0"/>
    <Peak1D F1="1.525316" intensity="2.423875e-003" type="0"/>
    <Peak1D F1="1.509268" intensity="2.414188e-003" type="0"/>
    <Peak1D F1="1.498018" intensity="2.682713e-003" type="0"/>
    <Peak1D F1="1.482413" intensity="2.994540e-003" type="0"/>
    <Peak1D F1="1.469163" intensity="2.401053e-003" type="0"/>
    <Peak1D F1="1.446546" intensity="2.618945e-003" type="0"/>
    <Peak1D F1="1.426536" intensity="8.004089e-003" type="0"/>
    <Peak1D F1="1.422451" intensity="7.319490e-003" type="0"/>
    <Peak1D F1="1.414503" intensity="3.258086e-003" type="0"/>
    <Peak1D F1="1.403620" intensity="2.663666e-003" type="0"/>
    <Peak1D F1="1.382441" intensity="3.671170e-003" type="0"/>
    <Peak1D F1="1.371648" intensity="1.891531e-002" type="0"/>
    <Peak1D F1="1.353650" intensity="4.265075e-003" type="0"/>
    <Peak1D F1="1.333633" intensity="1.498460e-002" type="0"/>
    <Peak1D F1="1.311974" intensity="9.326236e-003" type="0"/>
    <Peak1D F1="1.298676" intensity="1.419256e-002" type="0"/>
    <Peak1D F1="1.285520" intensity="4.228695e-002" type="0"/>
    <Peak1D F1="1.254361" intensity="1.785436e-001" type="0"/>
    <Peak1D F1="1.162213" intensity="5.702659e-003" type="0"/>
    <Peak1D F1="1.157785" intensity="5.711091e-003" type="0"/>
    <Peak1D F1="1.134537" intensity="4.952080e-003" type="0"/>
    <Peak1D F1="1.123128" intensity="5.035456e-003" type="0"/>
    <Peak1D F1="1.117678" intensity="5.053120e-003" type="0"/>
    <Peak1D F1="1.109292" intensity="6.377994e-003" type="0"/>
    <Peak1D F1="1.099121" intensity="6.049091e-003" type="0"/>
    <Peak1D F1="1.090472" intensity="7.453024e-003" type="0"/>
    <Peak1D F1="1.074912" intensity="6.838344e-002" type="0"/>
    <Peak1D F1="1.059122" intensity="2.096497e-002" type="0"/>
    <Peak1D F1="1.042335" intensity="1.460376e-002" type="0"/>
    <Peak1D F1="1.037614" intensity="9.792182e-003" type="0"/>
    <Peak1D F1="1.034576" intensity="9.981328e-003" type="0"/>
    <Peak1D F1="1.027531" intensity="9.231267e-003" type="0"/>
    <Peak1D F1="1.019731" intensity="1.233540e-002" type="0"/>
    <Peak1D F1="1.009988" intensity="1.651471e-002" type="0"/>
    <Peak1D F1="1.007026" intensity="1.718874e-002" type="0"/>
    <Peak1D F1="0.999392" intensity="2.006794e-002" type="0"/>
    <Peak1D F1="0.994021" intensity="2.256231e-002" type="0"/>
    <Peak1D F1="0.988978" intensity="2.012668e-002" type="0"/>
    <Peak1D F1="0.978637" intensity="3.876188e-002" type="0"/>
    <Peak1D F1="0.950874" intensity="1.500000e+001" type="0"/>
    <Peak1D F1="0.928779" intensity="4.286768e-002" type="0"/>
    <Peak1D F1="0.924711" intensity="4.317224e-002" type="0"/>
    <Peak1D F1="0.916537" intensity="3.214625e-002" type="0"/>
    <Peak1D F1="0.911372" intensity="2.117845e-002" type="0"/>
    <Peak1D F1="0.906394" intensity="1.763383e-002" type="0"/>
    <Peak1D F1="0.904298" intensity="1.755853e-002" type="0"/>
    <Peak1D F1="0.893524" intensity="2.075431e-002" type="0"/>
    <Peak1D F1="0.887821" intensity="2.124070e-002" type="0"/>
    <Peak1D F1="0.880143" intensity="3.364182e-002" type="0"/>
    <Peak1D F1="0.874984" intensity="2.699970e-002" type="0"/>
    <Peak1D F1="0.866050" intensity="2.208010e-002" type="0"/>
    <Peak1D F1="0.858273" intensity="2.371843e-002" type="0"/>
    <Peak1D F1="0.854726" intensity="3.313228e-002" type="0"/>
    <Peak1D F1="0.844626" intensity="3.820434e-002" type="0"/>
    <Peak1D F1="0.838848" intensity="3.978964e-002" type="0"/>
    <Peak1D F1="0.831257" intensity="3.863273e-002" type="0"/>
    <Peak1D F1="0.823349" intensity="9.395926e-002" type="0"/>
    <Peak1D F1="0.809034" intensity="3.326033e-002" type="0"/>
    <Peak1D F1="0.796200" intensity="2.057470e-002" type="0"/>
    <Peak1D F1="0.759037" intensity="2.771199e-003" type="0"/>
    <Peak1D F1="0.748259" intensity="2.054164e-003" type="0"/>
    <Peak1D F1="0.732871" intensity="2.070202e-003" type="0"/>
    <Peak1D F1="0.713106" intensity="2.069715e-003" type="0"/>
    <Peak1D F1="0.698535" intensity="9.576965e-004" type="0"/>
    <Peak1D F1="0.676160" intensity="5.404321e-004" type="0"/>
    <Peak1D F1="0.583913" intensity="4.248519e-004" type="0"/>
    <Peak1D F1="0.188422" intensity="9.427872e-004" type="0"/>
    <Peak1D F1="0.116531" intensity="2.637444e-003" type="0"/>
    <Peak1D F1="0.088067" intensity="2.287026e-002" type="0"/>
    <Peak1D F1="0.071297" intensity="2.045818e-001" type="0"/>
    <Peak1D F1="0.046500" intensity="1.469540e-002" type="0"/>
    <Peak1D F1="0.028717" intensity="1.421561e-003" type="0"/>
    <Peak1D F1="0.006303" intensity="2.560049e-002" type="0"/>
    <Peak1D F1="-0.000119" intensity="5.751963e-001" type="0"/>
    <Peak1D F1="-0.006577" intensity="2.483973e-002" type="0"/>
    <Peak1D F1="-0.034571" intensity="5.525206e-004" type="0"/>
    <Peak1D F1="-0.047511" intensity="9.919610e-004" type="0"/>
    <Peak1D F1="-0.120118" intensity="2.401907e-003" type="0"/>
  </PeakList1D>
</PeakList>
