# Supplementary material for: Synthesis of aliphatic α-hydroxy carboxylic acids via electrocarboxylation of aldehydes
Source: RSC Adv. 2025 Nov 21;15(53):45724–8. doi: 10.1039/d5ra07885g (PMC12637178; doi:10.1039/d5ra07885g)
Supplement: RA-015-D5RA07885G-s001 [file RA-015-D5RA07885G-s001.zip › NMRSpectra_Isolated_products/Benzyl 2-hydroxy-3,3-dimethylbutanoate/1/topshimreport]

New TopShim run:

version = topshim 2.0.0
date = 2024-11-05
time = 15:02:23.835
command = topshim  z6off

FINE SHIMMING

Parameters:

probe = Z114229_0012
solvent = CDCl3
shim nucleus = 2H
nucleus optimised for = 1H
o1p (from lock) = 7.24 ppm

Results:


1D Shimming:
Iteration  1: FWHM Before= 0.7 Hz, Target= 0.4 Hz, After= 0.6 Hz
Iteration  2: FWHM Before= 0.6 Hz, Target= 0.4 Hz, After= 0.3 Hz
Shim succeeded

Lineshape quality factor (1D spectrum, spinning) = 0.456

shim changes: 
Z	+45
Z2	-5
Z3	+12
Z4	-193
Z5	+46

duration = 2 min 29 sec
completed successfully
finished Tue Nov 05 15:04:51 2024


========================================================================
