# Supplementary material for: Synthesis of aliphatic α-hydroxy carboxylic acids via electrocarboxylation of aldehydes
Source: RSC Adv. 2025 Nov 21;15(53):45724–8. doi: 10.1039/d5ra07885g (PMC12637178; doi:10.1039/d5ra07885g)
Supplement: RA-015-D5RA07885G-s001 [file RA-015-D5RA07885G-s001.zip › NMRSpectra_Isolated_products/Benzyl 2-hydroxy-3,3-dimethylbutanoate/2/pdata/1/auditp.txt]

##TITLE= Audit trail, TopSpin 3.6.5
##JCAMPDX= 5.01
##ORIGIN= Bruker BioSpin GmbH
##OWNER= nmrsu
$$ C:/NMRdata/data/VO/nmr/data/Valtteri/nmr/VO_LA_S2_Final/2/pdata/1/auditp.txt
##AUDIT TRAIL=  $$ (NUMBER, WHEN, WHO, WHERE, PROCESS, VERSION, WHAT)
(   1,<2024-11-05 19:44:26.988 +0200>,<nmrsu>,<ESPM20060>,<go4>,<TopSpin 3.6.5>,
      <created by zg on data set with UUID '22538a9c-9b77-11ef-b9cb-ac15a2c855fa'
       started at 2024-11-05 15:09:05.193 +0200,
       POWCHK enabled, PULCHK disabled,
       completed at 2024-11-05 19:44:26.957 +0200

       configuration hash MD5:
       4F 19 4F 6B A9 3C 2C 54 0F CE E1 39 5C E0 F0 C5
       data hash MD5: 64K
       C8 58 6B 5C 94 BD B6 39 21 A7 DC 27 4C 35 DC 25>)
(   2,<2024-11-05 19:44:27.204 +0200>,<nmrsu>,<ESPM20060>,<audit>,<TopSpin 3.6.5>,
      <user comment:
       ICON-NMR User ID: Valtteri
       data hash MD5: 64K
       C8 58 6B 5C 94 BD B6 39 21 A7 DC 27 4C 35 DC 25>)
(   3,<2024-11-05 19:44:30.095 +0200>,<nmrsu>,<ESPM20060>,<proc1d>,<TopSpin 3.6.5>,
      <Start of raw data processing
       ef LB = 1 FT_mod = 6 PKNL = 1 SI = 64K 
       data hash MD5: 64K
       B2 FB 9F 95 DA 26 7E 41 87 07 78 01 3C E6 60 5A>)
(   4,<2024-11-05 19:44:30.365 +0200>,<nmrsu>,<ESPM20060>,<proc1d>,<TopSpin 3.6.5>,
      <apk 
       data hash MD5: 64K
       D1 45 F0 14 B0 97 0C 91 BA BE 78 17 6C 00 16 0B>)
(   5,<2024-11-05 19:44:31.345 +0200>,<nmrsu>,<ESPM20060>,<proc1d>,<TopSpin 3.6.5>,
      <abs ABSG = 5 
       data hash MD5: 64K
       FC 93 BD 10 4A 6B 0B 6B C6 C7 62 90 F4 14 5D D3>)
##END=

$$ hash MD5
$$ B5 BD 4B A8 C8 6A 66 CC D4 F8 C7 E0 4C 8E 76 18
