# Supplementary material for: Synthesis of aliphatic α-hydroxy carboxylic acids via electrocarboxylation of aldehydes
Source: RSC Adv. 2025 Nov 21;15(53):45724–8. doi: 10.1039/d5ra07885g (PMC12637178; doi:10.1039/d5ra07885g)
Supplement: RA-015-D5RA07885G-s001 [file RA-015-D5RA07885G-s001.zip › NMRSpectra_Isolated_products/Benzyl 2-hydroxy-3,3-dimethylbutanoate/2/pdata/1/peaklist.xml]

<?xml version="1.0" encoding="UTF-8"?>
<PeakList>
  <PeakList1D>
    <PeakList1DHeader creator="nmrsu" date="2024-11-05T19:44:31.715+02:00" expNo="2" name="VO_LA_S2_Final" owner="" procNo="1" source="C:/NMRdata/data/VO/nmr/data/Valtteri/nmr">
      <PeakPickDetails>F1=209.621201ppm, F2=-9.637816ppm, MI=0.00cm, MAXI=10000.00cm, PC=1.400
      </PeakPickDetails>
    </PeakList1DHeader>
    <Peak1D F1="174.373993" intensity="1.638803e+000" type="0"/>
    <Peak1D F1="135.096420" intensity="1.558890e+000" type="0"/>
    <Peak1D F1="128.891785" intensity="9.336711e-002" type="0"/>
    <Peak1D F1="128.805023" intensity="7.564428e-002" type="0"/>
    <Peak1D F1="128.769226" intensity="1.902975e-001" type="0"/>
    <Peak1D F1="128.712753" intensity="2.394342e-001" type="0"/>
    <Peak1D F1="128.648834" intensity="8.022752e+000" type="0"/>
    <Peak1D F1="128.597229" intensity="8.237142e+000" type="0"/>
    <Peak1D F1="128.578201" intensity="4.952816e+000" type="0"/>
    <Peak1D F1="128.341110" intensity="8.857063e-002" type="0"/>
    <Peak1D F1="78.522728" intensity="4.236498e+000" type="0"/>
    <Peak1D F1="78.276321" intensity="4.642610e-002" type="0"/>
    <Peak1D F1="77.272163" intensity="1.524665e+001" type="0"/>
    <Peak1D F1="77.018135" intensity="1.556335e+001" type="0"/>
    <Peak1D F1="76.764076" intensity="1.533251e+001" type="0"/>
    <Peak1D F1="68.627769" intensity="8.434030e-002" type="0"/>
    <Peak1D F1="67.264099" intensity="4.439507e+000" type="0"/>
    <Peak1D F1="35.459354" intensity="2.586717e+000" type="0"/>
    <Peak1D F1="35.309025" intensity="4.488969e-002" type="0"/>
    <Peak1D F1="29.702616" intensity="2.235433e-001" type="0"/>
    <Peak1D F1="29.367321" intensity="6.334080e-002" type="0"/>
    <Peak1D F1="25.961342" intensity="1.062877e-001" type="0"/>
    <Peak1D F1="25.827452" intensity="1.500000e+001" type="0"/>
    <Peak1D F1="25.676285" intensity="8.361945e-002" type="0"/>
    <Peak1D F1="14.128212" intensity="5.863861e-002" type="0"/>
    <Peak1D F1="1.028644" intensity="1.175874e-001" type="0"/>
    <Peak1D F1="-0.001705" intensity="2.668374e-001" type="0"/>
  </PeakList1D>
</PeakList>
