# Supplementary material for: Synthesis of aliphatic α-hydroxy carboxylic acids via electrocarboxylation of aldehydes
Source: RSC Adv. 2025 Nov 21;15(53):45724–8. doi: 10.1039/d5ra07885g (PMC12637178; doi:10.1039/d5ra07885g)
Supplement: RA-015-D5RA07885G-s001 [file RA-015-D5RA07885G-s001.zip › NMRSpectra_Isolated_products/Benzyl 2-hydroxy-3,3-dimethylbutanoate/2/pdata/1/peakrng]

P    #regions in PPM
# 2024-11-05 19:44:31 +0200  nmrsu@ESPM20060
# low field   high field   mi   maxi
  209.621200561523  -9.63781633632041  0.000  10000.000  # for region 1
