# Supplementary material for: Synthesis of aliphatic α-hydroxy carboxylic acids via electrocarboxylation of aldehydes
Source: RSC Adv. 2025 Nov 21;15(53):45724–8. doi: 10.1039/d5ra07885g (PMC12637178; doi:10.1039/d5ra07885g)
Supplement: RA-015-D5RA07885G-s001 [file RA-015-D5RA07885G-s001.zip › NMRSpectra_Isolated_products/Phenylmethyl 2-hydroxybutanoate/1/pdata/1/auditp.txt]

##TITLE= Audit trail, TopSpin 3.6.5
##JCAMPDX= 5.01
##ORIGIN= Bruker BioSpin GmbH
##OWNER= nmrsu
$$ C:/NMRdata/data/VO/nmr/data/Valtteri/nmr/VO_LA_S15_final/1/pdata/1/auditp.txt
##AUDIT TRAIL=  $$ (NUMBER, WHEN, WHO, WHERE, PROCESS, VERSION, WHAT)
(   1,<2025-02-19 05:35:36.677 +0200>,<nmrsu>,<ESPM20060>,<go4>,<TopSpin 3.6.5>,
      <created by zg on data set with UUID '03ef2c66-ee72-11ef-b0aa-ac15a2c855fa'
       started at 2025-02-19 05:31:33.232 +0200,
       POWCHK enabled, PULCHK disabled,
       completed at 2025-02-19 05:35:36.655 +0200

       configuration hash MD5:
       29 07 39 89 5A 54 AD 1C FC 35 B4 91 38 7D 8C 9E
       data hash MD5: 32K
       32 F2 6E 9C B4 86 79 8D F0 D6 86 C8 54 51 31 0C>)
(   2,<2025-02-19 05:35:36.878 +0200>,<nmrsu>,<ESPM20060>,<audit>,<TopSpin 3.6.5>,
      <user comment:
       ICON-NMR User ID: Valtteri
       data hash MD5: 32K
       32 F2 6E 9C B4 86 79 8D F0 D6 86 C8 54 51 31 0C>)
(   3,<2025-02-19 05:35:37.658 +0200>,<nmrsu>,<ESPM20060>,<proc1d>,<TopSpin 3.6.5>,
      <Start of raw data processing
       ef LB = 0.3 FT_mod = 6 PKNL = 1 SI = 64K 
       data hash MD5: 64K
       93 BB E3 FA 65 E2 D7 8F 79 1E C0 09 41 55 94 98>)
(   4,<2025-02-19 05:35:38.311 +0200>,<nmrsu>,<ESPM20060>,<proc1d>,<TopSpin 3.6.5>,
      <apk0 
       data hash MD5: 64K
       9D 68 4D 48 82 CE 72 3A BE 3F E1 74 54 92 CA 4C>)
(   5,<2025-02-19 05:35:38.584 +0200>,<nmrsu>,<ESPM20060>,<proc1d>,<TopSpin 3.6.5>,
      <abs ABSG = 5 
       data hash MD5: 64K
       EE 9E A3 67 59 95 E1 65 55 88 C8 19 69 44 F9 BC>)
##END=

$$ hash MD5
$$ F5 69 A9 35 B3 18 A0 B4 A4 5C E3 5D 98 8F 94 8E
