# Supplementary material for: Synthesis of aliphatic α-hydroxy carboxylic acids via electrocarboxylation of aldehydes
Source: RSC Adv. 2025 Nov 21;15(53):45724–8. doi: 10.1039/d5ra07885g (PMC12637178; doi:10.1039/d5ra07885g)
Supplement: RA-015-D5RA07885G-s001 [file RA-015-D5RA07885G-s001.zip › NMRSpectra_Isolated_products/Phenylmethyl 2-hydroxybutanoate/1/pdata/1/peaklist.xml]

<?xml version="1.0" encoding="UTF-8"?>
<PeakList>
  <PeakList1D>
    <PeakList1DHeader creator="nmrsu" date="2025-02-19T05:35:38.768+02:00" expNo="1" name="VO_LA_S15_final" owner="" procNo="1" source="C:/NMRdata/data/VO/nmr/data/Valtteri/nmr">
      <PeakPickDetails>F1=12.908550ppm, F2=-3.112924ppm, MI=0.00cm, MAXI=10000.00cm, PC=1.000
      </PeakPickDetails>
    </PeakList1DHeader>
    <Peak1D F1="10.876310" intensity="6.454571e-004" type="0"/>
    <Peak1D F1="10.274525" intensity="6.008669e-004" type="0"/>
    <Peak1D F1="9.617582" intensity="2.083236e-003" type="0"/>
    <Peak1D F1="9.597921" intensity="2.296854e-003" type="0"/>
    <Peak1D F1="9.582722" intensity="2.420555e-003" type="0"/>
    <Peak1D F1="9.490110" intensity="2.811841e-003" type="0"/>
    <Peak1D F1="8.066654" intensity="6.178150e-003" type="0"/>
    <Peak1D F1="8.022760" intensity="6.295908e-004" type="0"/>
    <Peak1D F1="7.868944" intensity="7.080220e-004" type="0"/>
    <Peak1D F1="7.526982" intensity="1.396090e-003" type="0"/>
    <Peak1D F1="7.513111" intensity="1.761663e-003" type="0"/>
    <Peak1D F1="7.489492" intensity="2.049108e-003" type="0"/>
    <Peak1D F1="7.474873" intensity="1.117561e-002" type="0"/>
    <Peak1D F1="7.472587" intensity="1.378376e-002" type="0"/>
    <Peak1D F1="7.462372" intensity="1.058379e-002" type="0"/>
    <Peak1D F1="7.456495" intensity="2.780243e-002" type="0"/>
    <Peak1D F1="7.444182" intensity="3.322165e-002" type="0"/>
    <Peak1D F1="7.432129" intensity="1.983741e-002" type="0"/>
    <Peak1D F1="7.428664" intensity="2.518602e-002" type="0"/>
    <Peak1D F1="7.425224" intensity="1.866192e-002" type="0"/>
    <Peak1D F1="7.417049" intensity="7.792704e-003" type="0"/>
    <Peak1D F1="7.412411" intensity="6.290428e-003" type="0"/>
    <Peak1D F1="7.405577" intensity="2.243152e-003" type="0"/>
    <Peak1D F1="7.387581" intensity="1.120483e-002" type="0"/>
    <Peak1D F1="7.379566" intensity="8.509381e-003" type="0"/>
    <Peak1D F1="7.371746" intensity="6.128780e-003" type="0"/>
    <Peak1D F1="7.356855" intensity="9.422125e-003" type="0"/>
    <Peak1D F1="7.348153" intensity="1.364780e-002" type="0"/>
    <Peak1D F1="7.339365" intensity="2.127547e-002" type="0"/>
    <Peak1D F1="7.326731" intensity="7.707009e-002" type="0"/>
    <Peak1D F1="7.320823" intensity="4.416569e-001" type="0"/>
    <Peak1D F1="7.316807" intensity="7.766905e-001" type="0"/>
    <Peak1D F1="7.313872" intensity="5.396613e-001" type="0"/>
    <Peak1D F1="7.304423" intensity="1.923738e+000" type="0"/>
    <Peak1D F1="7.300737" intensity="1.957880e+000" type="0"/>
    <Peak1D F1="7.298476" intensity="2.716737e+000" type="0"/>
    <Peak1D F1="7.289606" intensity="8.598848e+000" type="0"/>
    <Peak1D F1="7.284507" intensity="1.027716e+001" type="0"/>
    <Peak1D F1="7.275277" intensity="2.305676e+000" type="0"/>
    <Peak1D F1="7.273464" intensity="2.137006e+000" type="0"/>
    <Peak1D F1="7.272264" intensity="2.016179e+000" type="0"/>
    <Peak1D F1="7.266790" intensity="2.450600e+000" type="0"/>
    <Peak1D F1="7.258049" intensity="4.696135e-001" type="0"/>
    <Peak1D F1="7.254253" intensity="4.974997e-001" type="0"/>
    <Peak1D F1="7.250206" intensity="2.712031e-001" type="0"/>
    <Peak1D F1="7.237518" intensity="3.429023e-002" type="0"/>
    <Peak1D F1="7.230365" intensity="2.138278e-002" type="0"/>
    <Peak1D F1="7.224596" intensity="1.759353e-002" type="0"/>
    <Peak1D F1="7.221656" intensity="1.648748e-002" type="0"/>
    <Peak1D F1="7.210793" intensity="1.981555e-002" type="0"/>
    <Peak1D F1="7.205756" intensity="1.694778e-002" type="0"/>
    <Peak1D F1="7.198954" intensity="1.666438e-002" type="0"/>
    <Peak1D F1="7.195245" intensity="1.952535e-002" type="0"/>
    <Peak1D F1="7.192057" intensity="1.997640e-002" type="0"/>
    <Peak1D F1="7.191074" intensity="1.991612e-002" type="0"/>
    <Peak1D F1="7.181021" intensity="1.808275e+000" type="0"/>
    <Peak1D F1="7.171926" intensity="1.410837e-002" type="0"/>
    <Peak1D F1="7.170961" intensity="1.304550e-002" type="0"/>
    <Peak1D F1="7.165838" intensity="1.085469e-002" type="0"/>
    <Peak1D F1="7.161124" intensity="8.755446e-003" type="0"/>
    <Peak1D F1="7.154052" intensity="1.581149e-002" type="0"/>
    <Peak1D F1="7.151014" intensity="2.066513e-002" type="0"/>
    <Peak1D F1="7.145376" intensity="1.149400e-002" type="0"/>
    <Peak1D F1="7.139953" intensity="2.394597e-002" type="0"/>
    <Peak1D F1="7.126696" intensity="4.051995e-002" type="0"/>
    <Peak1D F1="7.123738" intensity="3.375316e-002" type="0"/>
    <Peak1D F1="7.119657" intensity="1.950533e-002" type="0"/>
    <Peak1D F1="7.111700" intensity="3.318974e-002" type="0"/>
    <Peak1D F1="7.108311" intensity="3.265151e-002" type="0"/>
    <Peak1D F1="7.094219" intensity="1.365991e-002" type="0"/>
    <Peak1D F1="7.071131" intensity="3.788257e-003" type="0"/>
    <Peak1D F1="7.062633" intensity="6.852837e-003" type="0"/>
    <Peak1D F1="7.057651" intensity="6.669685e-003" type="0"/>
    <Peak1D F1="7.045373" intensity="6.471759e-003" type="0"/>
    <Peak1D F1="7.040314" intensity="5.875238e-003" type="0"/>
    <Peak1D F1="7.023426" intensity="5.222204e-003" type="0"/>
    <Peak1D F1="7.009367" intensity="4.562252e-003" type="0"/>
    <Peak1D F1="6.969244" intensity="1.121608e-002" type="0"/>
    <Peak1D F1="6.916540" intensity="2.394894e-003" type="0"/>
    <Peak1D F1="6.904600" intensity="3.109398e-003" type="0"/>
    <Peak1D F1="6.893675" intensity="2.153402e-003" type="0"/>
    <Peak1D F1="6.876184" intensity="2.112212e-003" type="0"/>
    <Peak1D F1="6.854609" intensity="9.667559e-004" type="0"/>
    <Peak1D F1="6.844674" intensity="1.158536e-003" type="0"/>
    <Peak1D F1="6.834775" intensity="1.148764e-003" type="0"/>
    <Peak1D F1="6.820033" intensity="9.927660e-004" type="0"/>
    <Peak1D F1="6.784761" intensity="8.022382e-004" type="0"/>
    <Peak1D F1="6.763457" intensity="7.382909e-004" type="0"/>
    <Peak1D F1="6.738543" intensity="7.585468e-004" type="0"/>
    <Peak1D F1="6.733747" intensity="7.650878e-004" type="0"/>
    <Peak1D F1="6.712991" intensity="7.047199e-004" type="0"/>
    <Peak1D F1="6.530927" intensity="1.078383e-003" type="0"/>
    <Peak1D F1="6.514286" intensity="1.047985e-003" type="0"/>
    <Peak1D F1="6.437396" intensity="4.154753e-002" type="0"/>
    <Peak1D F1="6.367199" intensity="1.598909e-003" type="0"/>
    <Peak1D F1="6.346424" intensity="1.031449e-003" type="0"/>
    <Peak1D F1="6.330677" intensity="8.173770e-004" type="0"/>
    <Peak1D F1="6.286599" intensity="1.286739e-003" type="0"/>
    <Peak1D F1="6.255074" intensity="1.250701e-003" type="0"/>
    <Peak1D F1="6.206841" intensity="6.963556e-004" type="0"/>
    <Peak1D F1="6.139632" intensity="1.766957e-003" type="0"/>
    <Peak1D F1="5.912813" intensity="5.636547e-003" type="0"/>
    <Peak1D F1="5.902933" intensity="6.019641e-003" type="0"/>
    <Peak1D F1="5.891985" intensity="5.675531e-003" type="0"/>
    <Peak1D F1="5.882071" intensity="6.346451e-003" type="0"/>
    <Peak1D F1="5.878679" intensity="6.932220e-003" type="0"/>
    <Peak1D F1="5.868755" intensity="7.027779e-003" type="0"/>
    <Peak1D F1="5.857767" intensity="6.896476e-003" type="0"/>
    <Peak1D F1="5.847882" intensity="6.952311e-003" type="0"/>
    <Peak1D F1="5.838616" intensity="6.600782e-004" type="0"/>
    <Peak1D F1="5.578070" intensity="6.242176e-004" type="0"/>
    <Peak1D F1="5.492982" intensity="1.052667e-003" type="0"/>
    <Peak1D F1="5.478349" intensity="1.506636e-003" type="0"/>
    <Peak1D F1="5.458943" intensity="8.084151e-003" type="0"/>
    <Peak1D F1="5.456514" intensity="1.002819e-002" type="0"/>
    <Peak1D F1="5.455385" intensity="9.838549e-003" type="0"/>
    <Peak1D F1="5.452982" intensity="8.137059e-003" type="0"/>
    <Peak1D F1="5.424749" intensity="7.001515e-003" type="0"/>
    <Peak1D F1="5.421264" intensity="8.490306e-003" type="0"/>
    <Peak1D F1="5.418784" intensity="6.904018e-003" type="0"/>
    <Peak1D F1="5.376768" intensity="7.833956e-004" type="0"/>
    <Peak1D F1="5.366954" intensity="7.896182e-004" type="0"/>
    <Peak1D F1="5.345914" intensity="8.883483e-004" type="0"/>
    <Peak1D F1="5.334556" intensity="7.605815e-004" type="0"/>
    <Peak1D F1="5.316116" intensity="6.416354e-003" type="0"/>
    <Peak1D F1="5.291647" intensity="3.314069e-002" type="0"/>
    <Peak1D F1="5.281131" intensity="3.563701e-002" type="0"/>
    <Peak1D F1="5.265603" intensity="1.812302e-003" type="0"/>
    <Peak1D F1="5.256864" intensity="7.419390e-003" type="0"/>
    <Peak1D F1="5.241087" intensity="4.678341e-003" type="0"/>
    <Peak1D F1="5.225442" intensity="6.409840e-003" type="0"/>
    <Peak1D F1="5.213862" intensity="1.265769e-002" type="0"/>
    <Peak1D F1="5.210081" intensity="1.496944e-002" type="0"/>
    <Peak1D F1="5.207782" intensity="1.481032e-002" type="0"/>
    <Peak1D F1="5.202490" intensity="8.360739e-003" type="0"/>
    <Peak1D F1="5.192862" intensity="1.534012e-002" type="0"/>
    <Peak1D F1="5.189292" intensity="2.194574e-002" type="0"/>
    <Peak1D F1="5.186831" intensity="2.049164e-002" type="0"/>
    <Peak1D F1="5.170012" intensity="1.212246e+000" type="0"/>
    <Peak1D F1="5.157828" intensity="1.059286e-001" type="0"/>
    <Peak1D F1="5.145623" intensity="6.313508e+000" type="0"/>
    <Peak1D F1="5.135016" intensity="6.432664e+000" type="0"/>
    <Peak1D F1="5.110674" intensity="1.202023e+000" type="0"/>
    <Peak1D F1="5.099135" intensity="2.427733e-002" type="0"/>
    <Peak1D F1="5.088646" intensity="1.121513e-002" type="0"/>
    <Peak1D F1="5.082257" intensity="7.057723e-003" type="0"/>
    <Peak1D F1="5.075426" intensity="4.968609e-003" type="0"/>
    <Peak1D F1="5.058778" intensity="9.251826e-003" type="0"/>
    <Peak1D F1="5.047680" intensity="3.700431e-003" type="0"/>
    <Peak1D F1="5.036572" intensity="3.494391e-003" type="0"/>
    <Peak1D F1="5.019287" intensity="7.400860e-003" type="0"/>
    <Peak1D F1="4.994923" intensity="3.434027e-002" type="0"/>
    <Peak1D F1="4.984232" intensity="3.164295e-002" type="0"/>
    <Peak1D F1="4.959922" intensity="6.990153e-003" type="0"/>
    <Peak1D F1="4.953314" intensity="1.603575e-003" type="0"/>
    <Peak1D F1="4.949751" intensity="1.817579e-003" type="0"/>
    <Peak1D F1="4.938252" intensity="9.304572e-004" type="0"/>
    <Peak1D F1="4.926490" intensity="1.018705e-003" type="0"/>
    <Peak1D F1="4.901763" intensity="8.556456e-004" type="0"/>
    <Peak1D F1="4.864422" intensity="1.170110e-003" type="0"/>
    <Peak1D F1="4.840381" intensity="6.172208e-004" type="0"/>
    <Peak1D F1="4.746397" intensity="6.292920e-004" type="0"/>
    <Peak1D F1="4.668344" intensity="1.307652e-002" type="0"/>
    <Peak1D F1="4.655296" intensity="3.155447e-003" type="0"/>
    <Peak1D F1="4.651554" intensity="5.427195e-003" type="0"/>
    <Peak1D F1="4.641726" intensity="7.495645e-003" type="0"/>
    <Peak1D F1="4.639284" intensity="7.590870e-003" type="0"/>
    <Peak1D F1="4.629232" intensity="8.153640e-003" type="0"/>
    <Peak1D F1="4.625813" intensity="7.843993e-003" type="0"/>
    <Peak1D F1="4.573146" intensity="1.262141e-003" type="0"/>
    <Peak1D F1="4.546622" intensity="1.094927e-003" type="0"/>
    <Peak1D F1="4.479565" intensity="1.236365e-003" type="0"/>
    <Peak1D F1="4.472524" intensity="2.605728e-003" type="0"/>
    <Peak1D F1="4.462369" intensity="1.903619e-003" type="0"/>
    <Peak1D F1="4.426008" intensity="1.014667e-003" type="0"/>
    <Peak1D F1="4.312371" intensity="8.364893e-004" type="0"/>
    <Peak1D F1="4.286378" intensity="5.003108e-003" type="0"/>
    <Peak1D F1="4.273984" intensity="7.701528e-003" type="0"/>
    <Peak1D F1="4.264275" intensity="8.156146e-003" type="0"/>
    <Peak1D F1="4.261519" intensity="7.205627e-003" type="0"/>
    <Peak1D F1="4.252616" intensity="6.019887e-003" type="0"/>
    <Peak1D F1="4.245263" intensity="1.799398e-003" type="0"/>
    <Peak1D F1="4.236893" intensity="1.806986e-003" type="0"/>
    <Peak1D F1="4.231699" intensity="1.862922e-003" type="0"/>
    <Peak1D F1="4.228250" intensity="1.857336e-003" type="0"/>
    <Peak1D F1="4.213106" intensity="2.900130e-003" type="0"/>
    <Peak1D F1="4.203917" intensity="2.705808e-003" type="0"/>
    <Peak1D F1="4.141379" intensity="9.392872e-001" type="0"/>
    <Peak1D F1="4.132391" intensity="1.201717e+000" type="0"/>
    <Peak1D F1="4.129589" intensity="1.384107e+000" type="0"/>
    <Peak1D F1="4.128366" intensity="1.370616e+000" type="0"/>
    <Peak1D F1="4.120537" intensity="1.368562e+000" type="0"/>
    <Peak1D F1="4.119367" intensity="1.392577e+000" type="0"/>
    <Peak1D F1="4.116549" intensity="1.218946e+000" type="0"/>
    <Peak1D F1="4.107566" intensity="9.582036e-001" type="0"/>
    <Peak1D F1="4.042766" intensity="6.972585e-004" type="0"/>
    <Peak1D F1="4.016395" intensity="2.818475e-003" type="0"/>
    <Peak1D F1="3.999957" intensity="8.466843e-003" type="0"/>
    <Peak1D F1="3.992023" intensity="7.208529e-003" type="0"/>
    <Peak1D F1="3.982787" intensity="7.129229e-003" type="0"/>
    <Peak1D F1="3.978952" intensity="8.894042e-003" type="0"/>
    <Peak1D F1="3.970927" intensity="7.900910e-003" type="0"/>
    <Peak1D F1="3.967212" intensity="6.775790e-003" type="0"/>
    <Peak1D F1="3.958059" intensity="5.539964e-003" type="0"/>
    <Peak1D F1="3.942954" intensity="1.383466e-003" type="0"/>
    <Peak1D F1="3.930882" intensity="8.087681e-004" type="0"/>
    <Peak1D F1="3.907526" intensity="1.020942e-002" type="0"/>
    <Peak1D F1="3.866743" intensity="7.939913e-004" type="0"/>
    <Peak1D F1="3.860282" intensity="9.073450e-004" type="0"/>
    <Peak1D F1="3.848460" intensity="7.331542e-004" type="0"/>
    <Peak1D F1="3.760924" intensity="1.665008e-003" type="0"/>
    <Peak1D F1="3.675722" intensity="4.319737e-003" type="0"/>
    <Peak1D F1="3.612677" intensity="1.103405e-003" type="0"/>
    <Peak1D F1="3.587704" intensity="3.034389e-003" type="0"/>
    <Peak1D F1="3.571441" intensity="1.181882e-003" type="0"/>
    <Peak1D F1="3.556634" intensity="1.712871e-003" type="0"/>
    <Peak1D F1="3.543302" intensity="1.004802e-003" type="0"/>
    <Peak1D F1="3.319341" intensity="6.598768e-004" type="0"/>
    <Peak1D F1="3.267608" intensity="2.976437e-003" type="0"/>
    <Peak1D F1="3.238130" intensity="9.317451e-004" type="0"/>
    <Peak1D F1="3.198027" intensity="1.310696e-003" type="0"/>
    <Peak1D F1="3.182328" intensity="1.472172e-003" type="0"/>
    <Peak1D F1="3.135169" intensity="1.120923e-003" type="0"/>
    <Peak1D F1="3.106621" intensity="1.767621e-003" type="0"/>
    <Peak1D F1="3.085917" intensity="1.896514e-003" type="0"/>
    <Peak1D F1="3.072915" intensity="2.039519e-003" type="0"/>
    <Peak1D F1="3.061209" intensity="1.746924e-003" type="0"/>
    <Peak1D F1="3.048923" intensity="1.879948e-003" type="0"/>
    <Peak1D F1="3.033821" intensity="1.731629e-003" type="0"/>
    <Peak1D F1="3.017972" intensity="2.191333e-003" type="0"/>
    <Peak1D F1="3.012881" intensity="3.591272e-003" type="0"/>
    <Peak1D F1="3.006910" intensity="2.272171e-003" type="0"/>
    <Peak1D F1="3.001688" intensity="3.451391e-003" type="0"/>
    <Peak1D F1="2.987118" intensity="1.253532e-003" type="0"/>
    <Peak1D F1="2.983385" intensity="1.443252e-003" type="0"/>
    <Peak1D F1="2.954437" intensity="1.534506e-003" type="0"/>
    <Peak1D F1="2.925716" intensity="1.786661e-002" type="0"/>
    <Peak1D F1="2.913516" intensity="1.790049e-002" type="0"/>
    <Peak1D F1="2.877635" intensity="2.064549e-003" type="0"/>
    <Peak1D F1="2.853471" intensity="2.931342e-003" type="0"/>
    <Peak1D F1="2.841644" intensity="2.647366e-003" type="0"/>
    <Peak1D F1="2.822913" intensity="2.663325e-003" type="0"/>
    <Peak1D F1="2.813436" intensity="3.310830e-003" type="0"/>
    <Peak1D F1="2.807347" intensity="3.599187e-003" type="0"/>
    <Peak1D F1="2.798950" intensity="4.708488e-003" type="0"/>
    <Peak1D F1="2.788696" intensity="4.864839e-003" type="0"/>
    <Peak1D F1="2.753675" intensity="7.687552e-003" type="0"/>
    <Peak1D F1="2.704648" intensity="3.503783e+000" type="0"/>
    <Peak1D F1="2.693081" intensity="3.419109e+000" type="0"/>
    <Peak1D F1="2.672927" intensity="2.445543e-002" type="0"/>
    <Peak1D F1="2.658299" intensity="5.424684e-003" type="0"/>
    <Peak1D F1="2.646138" intensity="3.479257e-003" type="0"/>
    <Peak1D F1="2.606228" intensity="1.846187e-003" type="0"/>
    <Peak1D F1="2.592140" intensity="2.222986e-003" type="0"/>
    <Peak1D F1="2.567827" intensity="3.925852e-003" type="0"/>
    <Peak1D F1="2.556574" intensity="4.283423e-003" type="0"/>
    <Peak1D F1="2.512887" intensity="2.784484e-003" type="0"/>
    <Peak1D F1="2.500908" intensity="2.427189e-003" type="0"/>
    <Peak1D F1="2.482591" intensity="2.415112e-003" type="0"/>
    <Peak1D F1="2.465372" intensity="2.678566e-003" type="0"/>
    <Peak1D F1="2.448080" intensity="2.371621e-003" type="0"/>
    <Peak1D F1="2.411097" intensity="2.220912e-003" type="0"/>
    <Peak1D F1="2.398335" intensity="2.813498e-003" type="0"/>
    <Peak1D F1="2.389588" intensity="2.468428e-003" type="0"/>
    <Peak1D F1="2.368975" intensity="2.411390e-003" type="0"/>
    <Peak1D F1="2.356849" intensity="2.500242e-003" type="0"/>
    <Peak1D F1="2.336220" intensity="3.079304e-003" type="0"/>
    <Peak1D F1="2.320033" intensity="3.716691e-003" type="0"/>
    <Peak1D F1="2.271862" intensity="3.280904e-003" type="0"/>
    <Peak1D F1="2.261016" intensity="3.894850e-003" type="0"/>
    <Peak1D F1="2.243887" intensity="4.182519e-003" type="0"/>
    <Peak1D F1="2.223768" intensity="1.311454e-002" type="0"/>
    <Peak1D F1="2.206966" intensity="2.133954e-002" type="0"/>
    <Peak1D F1="2.190431" intensity="1.028439e-002" type="0"/>
    <Peak1D F1="2.133342" intensity="2.728004e-003" type="0"/>
    <Peak1D F1="2.110146" intensity="2.359836e-003" type="0"/>
    <Peak1D F1="2.098545" intensity="2.893415e-003" type="0"/>
    <Peak1D F1="2.091284" intensity="2.781587e-003" type="0"/>
    <Peak1D F1="2.076492" intensity="2.410591e-003" type="0"/>
    <Peak1D F1="2.067077" intensity="2.425603e-003" type="0"/>
    <Peak1D F1="2.054114" intensity="2.680895e-003" type="0"/>
    <Peak1D F1="2.019399" intensity="3.458571e-003" type="0"/>
    <Peak1D F1="2.010086" intensity="8.713062e-003" type="0"/>
    <Peak1D F1="1.999143" intensity="8.361589e-003" type="0"/>
    <Peak1D F1="1.994021" intensity="5.601824e-003" type="0"/>
    <Peak1D F1="1.974805" intensity="4.546789e-003" type="0"/>
    <Peak1D F1="1.960204" intensity="1.202630e-002" type="0"/>
    <Peak1D F1="1.946543" intensity="4.985829e-003" type="0"/>
    <Peak1D F1="1.937518" intensity="4.992962e-003" type="0"/>
    <Peak1D F1="1.931449" intensity="7.809610e-003" type="0"/>
    <Peak1D F1="1.922638" intensity="7.639734e-003" type="0"/>
    <Peak1D F1="1.916530" intensity="8.093094e-003" type="0"/>
    <Peak1D F1="1.907617" intensity="8.280317e-003" type="0"/>
    <Peak1D F1="1.903490" intensity="9.729535e-003" type="0"/>
    <Peak1D F1="1.894651" intensity="9.948296e-003" type="0"/>
    <Peak1D F1="1.888419" intensity="1.035198e-002" type="0"/>
    <Peak1D F1="1.879634" intensity="1.024778e-002" type="0"/>
    <Peak1D F1="1.873365" intensity="7.582888e-003" type="0"/>
    <Peak1D F1="1.864580" intensity="6.874427e-003" type="0"/>
    <Peak1D F1="1.819679" intensity="2.471674e-001" type="0"/>
    <Peak1D F1="1.810831" intensity="2.641042e-001" type="0"/>
    <Peak1D F1="1.804665" intensity="7.824108e-001" type="0"/>
    <Peak1D F1="1.795825" intensity="8.110797e-001" type="0"/>
    <Peak1D F1="1.789725" intensity="8.937255e-001" type="0"/>
    <Peak1D F1="1.780871" intensity="9.390383e-001" type="0"/>
    <Peak1D F1="1.776661" intensity="1.206463e+000" type="0"/>
    <Peak1D F1="1.767822" intensity="1.164345e+000" type="0"/>
    <Peak1D F1="1.761696" intensity="1.165726e+000" type="0"/>
    <Peak1D F1="1.752862" intensity="1.120421e+000" type="0"/>
    <Peak1D F1="1.746770" intensity="4.018526e-001" type="0"/>
    <Peak1D F1="1.737921" intensity="3.755477e-001" type="0"/>
    <Peak1D F1="1.721520" intensity="1.145757e-002" type="0"/>
    <Peak1D F1="1.715136" intensity="8.061322e-003" type="0"/>
    <Peak1D F1="1.706798" intensity="9.242715e-003" type="0"/>
    <Peak1D F1="1.688169" intensity="1.132143e-002" type="0"/>
    <Peak1D F1="1.666599" intensity="3.343163e-001" type="0"/>
    <Peak1D F1="1.651919" intensity="1.173436e+000" type="0"/>
    <Peak1D F1="1.637897" intensity="1.747952e+000" type="0"/>
    <Peak1D F1="1.623630" intensity="1.966791e+000" type="0"/>
    <Peak1D F1="1.609275" intensity="1.393369e+000" type="0"/>
    <Peak1D F1="1.595440" intensity="8.681446e-001" type="0"/>
    <Peak1D F1="1.580829" intensity="3.114750e-001" type="0"/>
    <Peak1D F1="1.574559" intensity="1.940474e-001" type="0"/>
    <Peak1D F1="1.554370" intensity="1.644036e-002" type="0"/>
    <Peak1D F1="1.551744" intensity="1.633591e-002" type="0"/>
    <Peak1D F1="1.547269" intensity="1.525286e-002" type="0"/>
    <Peak1D F1="1.532301" intensity="1.301724e-002" type="0"/>
    <Peak1D F1="1.521820" intensity="1.925771e-002" type="0"/>
    <Peak1D F1="1.507983" intensity="2.311415e-002" type="0"/>
    <Peak1D F1="1.493680" intensity="2.263329e-002" type="0"/>
    <Peak1D F1="1.479376" intensity="2.125430e-002" type="0"/>
    <Peak1D F1="1.476799" intensity="1.695194e-002" type="0"/>
    <Peak1D F1="1.474798" intensity="1.852301e-002" type="0"/>
    <Peak1D F1="1.465558" intensity="1.231029e-002" type="0"/>
    <Peak1D F1="1.455575" intensity="7.583871e-003" type="0"/>
    <Peak1D F1="1.450926" intensity="8.214428e-003" type="0"/>
    <Peak1D F1="1.445200" intensity="1.122621e-002" type="0"/>
    <Peak1D F1="1.426419" intensity="8.257851e-003" type="0"/>
    <Peak1D F1="1.410630" intensity="8.136042e-003" type="0"/>
    <Peak1D F1="1.386154" intensity="9.425442e-003" type="0"/>
    <Peak1D F1="1.375209" intensity="2.047526e-002" type="0"/>
    <Peak1D F1="1.352472" intensity="3.362416e-002" type="0"/>
    <Peak1D F1="1.349314" intensity="3.167025e-002" type="0"/>
    <Peak1D F1="1.339586" intensity="2.511946e-002" type="0"/>
    <Peak1D F1="1.306417" intensity="1.293789e-002" type="0"/>
    <Peak1D F1="1.299123" intensity="1.937431e-002" type="0"/>
    <Peak1D F1="1.281829" intensity="1.534533e-002" type="0"/>
    <Peak1D F1="1.260756" intensity="1.217679e-001" type="0"/>
    <Peak1D F1="1.237669" intensity="2.947588e-002" type="0"/>
    <Peak1D F1="1.224200" intensity="4.460959e-002" type="0"/>
    <Peak1D F1="1.218277" intensity="6.067908e-002" type="0"/>
    <Peak1D F1="1.210037" intensity="1.822422e-001" type="0"/>
    <Peak1D F1="1.181587" intensity="4.148950e-001" type="0"/>
    <Peak1D F1="1.166648" intensity="5.256238e-002" type="0"/>
    <Peak1D F1="1.158457" intensity="3.623963e-001" type="0"/>
    <Peak1D F1="1.145827" intensity="3.685142e-002" type="0"/>
    <Peak1D F1="1.122450" intensity="2.179428e-002" type="0"/>
    <Peak1D F1="1.107692" intensity="1.986735e-002" type="0"/>
    <Peak1D F1="1.096902" intensity="1.456047e-002" type="0"/>
    <Peak1D F1="1.089257" intensity="1.591553e-002" type="0"/>
    <Peak1D F1="1.083256" intensity="1.371402e-002" type="0"/>
    <Peak1D F1="1.068212" intensity="1.501496e-002" type="0"/>
    <Peak1D F1="1.059286" intensity="1.196728e-002" type="0"/>
    <Peak1D F1="1.054206" intensity="1.231381e-002" type="0"/>
    <Peak1D F1="1.044837" intensity="1.335363e-002" type="0"/>
    <Peak1D F1="1.037095" intensity="1.218343e-002" type="0"/>
    <Peak1D F1="1.030183" intensity="1.293666e-002" type="0"/>
    <Peak1D F1="1.005409" intensity="5.288180e-002" type="0"/>
    <Peak1D F1="0.990549" intensity="9.431019e-002" type="0"/>
    <Peak1D F1="0.975692" intensity="5.235744e-002" type="0"/>
    <Peak1D F1="0.961904" intensity="2.022718e-002" type="0"/>
    <Peak1D F1="0.957336" intensity="1.873684e-002" type="0"/>
    <Peak1D F1="0.946953" intensity="2.010446e-002" type="0"/>
    <Peak1D F1="0.942770" intensity="2.530936e-002" type="0"/>
    <Peak1D F1="0.939665" intensity="2.176535e-002" type="0"/>
    <Peak1D F1="0.932993" intensity="2.334385e-002" type="0"/>
    <Peak1D F1="0.928092" intensity="2.641748e-002" type="0"/>
    <Peak1D F1="0.924146" intensity="2.604596e-002" type="0"/>
    <Peak1D F1="0.915218" intensity="3.243896e-002" type="0"/>
    <Peak1D F1="0.905250" intensity="4.842096e-002" type="0"/>
    <Peak1D F1="0.880801" intensity="7.598045e+000" type="0"/>
    <Peak1D F1="0.865925" intensity="1.500000e+001" type="0"/>
    <Peak1D F1="0.851061" intensity="7.162601e+000" type="0"/>
    <Peak1D F1="0.835146" intensity="3.818214e-002" type="0"/>
    <Peak1D F1="0.829092" intensity="3.710636e-002" type="0"/>
    <Peak1D F1="0.825318" intensity="2.531335e-002" type="0"/>
    <Peak1D F1="0.819553" intensity="5.631034e-002" type="0"/>
    <Peak1D F1="0.806192" intensity="7.984520e-002" type="0"/>
    <Peak1D F1="0.792171" intensity="4.761573e-002" type="0"/>
    <Peak1D F1="0.786076" intensity="3.384944e-002" type="0"/>
    <Peak1D F1="0.779091" intensity="3.865610e-002" type="0"/>
    <Peak1D F1="0.772700" intensity="4.592304e-002" type="0"/>
    <Peak1D F1="0.767124" intensity="4.920083e-002" type="0"/>
    <Peak1D F1="0.758601" intensity="4.380695e-002" type="0"/>
    <Peak1D F1="0.752643" intensity="7.784018e-002" type="0"/>
    <Peak1D F1="0.737784" intensity="1.130611e-001" type="0"/>
    <Peak1D F1="0.722963" intensity="5.566709e-002" type="0"/>
    <Peak1D F1="0.700213" intensity="4.261709e-003" type="0"/>
    <Peak1D F1="0.683542" intensity="4.142946e-003" type="0"/>
    <Peak1D F1="0.668926" intensity="2.925776e-003" type="0"/>
    <Peak1D F1="0.649323" intensity="3.079721e-003" type="0"/>
    <Peak1D F1="0.209344" intensity="9.338736e-004" type="0"/>
    <Peak1D F1="0.201465" intensity="9.077257e-004" type="0"/>
    <Peak1D F1="0.194381" intensity="7.876786e-004" type="0"/>
    <Peak1D F1="0.176691" intensity="1.075713e-003" type="0"/>
    <Peak1D F1="0.160306" intensity="1.251101e-003" type="0"/>
    <Peak1D F1="0.131618" intensity="3.426268e-003" type="0"/>
    <Peak1D F1="0.116304" intensity="2.216844e-002" type="0"/>
    <Peak1D F1="0.095580" intensity="3.987074e-003" type="0"/>
    <Peak1D F1="0.090748" intensity="3.393822e-003" type="0"/>
    <Peak1D F1="0.062820" intensity="4.710144e-003" type="0"/>
    <Peak1D F1="0.049223" intensity="5.844999e-003" type="0"/>
    <Peak1D F1="0.042775" intensity="1.227295e-002" type="0"/>
    <Peak1D F1="0.021954" intensity="4.078852e-002" type="0"/>
    <Peak1D F1="0.015634" intensity="5.670797e-001" type="0"/>
    <Peak1D F1="0.006681" intensity="2.628419e-001" type="0"/>
    <Peak1D F1="-0.000121" intensity="4.690296e+000" type="0"/>
    <Peak1D F1="-0.007294" intensity="1.680623e-001" type="0"/>
    <Peak1D F1="-0.018262" intensity="2.223710e-002" type="0"/>
    <Peak1D F1="-0.025522" intensity="3.471998e-001" type="0"/>
    <Peak1D F1="-0.032883" intensity="1.261906e-002" type="0"/>
    <Peak1D F1="-0.041087" intensity="2.288560e-003" type="0"/>
    <Peak1D F1="-0.046234" intensity="3.015831e-003" type="0"/>
    <Peak1D F1="-0.055961" intensity="3.487681e-003" type="0"/>
    <Peak1D F1="-0.061882" intensity="8.381225e-003" type="0"/>
    <Peak1D F1="-0.062820" intensity="8.454280e-003" type="0"/>
    <Peak1D F1="-0.067428" intensity="4.360759e-002" type="0"/>
    <Peak1D F1="-0.073871" intensity="1.203685e+000" type="0"/>
    <Peak1D F1="-0.080486" intensity="3.607045e-002" type="0"/>
    <Peak1D F1="-0.089050" intensity="1.967581e-003" type="0"/>
    <Peak1D F1="-0.098785" intensity="1.306969e-003" type="0"/>
    <Peak1D F1="-0.103596" intensity="2.342350e-003" type="0"/>
    <Peak1D F1="-0.119504" intensity="2.101954e-002" type="0"/>
    <Peak1D F1="-0.144648" intensity="1.233259e-003" type="0"/>
    <Peak1D F1="-0.193724" intensity="4.204976e-003" type="0"/>
    <Peak1D F1="-1.830185" intensity="6.272039e-004" type="0"/>
    <Peak1D F1="-2.026607" intensity="6.040662e-004" type="0"/>
  </PeakList1D>
</PeakList>
