# Supplementary material for: Synthesis of aliphatic α-hydroxy carboxylic acids via electrocarboxylation of aldehydes
Source: RSC Adv. 2025 Nov 21;15(53):45724–8. doi: 10.1039/d5ra07885g (PMC12637178; doi:10.1039/d5ra07885g)
Supplement: RA-015-D5RA07885G-s001 [file RA-015-D5RA07885G-s001.zip › NMRSpectra_Isolated_products/Phenylmethyl 2-hydroxybutanoate/2/pdata/1/auditp.txt]

##TITLE= Audit trail, TopSpin 3.6.5
##JCAMPDX= 5.01
##ORIGIN= Bruker BioSpin GmbH
##OWNER= nmrsu
$$ C:/NMRdata/data/VO/nmr/data/Valtteri/nmr/VO_LA_S15_final/2/pdata/1/auditp.txt
##AUDIT TRAIL=  $$ (NUMBER, WHEN, WHO, WHERE, PROCESS, VERSION, WHAT)
(   1,<2025-02-19 06:50:24.357 +0200>,<nmrsu>,<ESPM20060>,<go4>,<TopSpin 3.6.5>,
      <created by zg on data set with UUID 'c01024b8-ee72-11ef-b68f-ac15a2c855fa'
       started at 2025-02-19 05:36:48.869 +0200,
       POWCHK enabled, PULCHK disabled,
       completed at 2025-02-19 06:50:24.319 +0200

       configuration hash MD5:
       29 07 39 89 5A 54 AD 1C FC 35 B4 91 38 7D 8C 9E
       data hash MD5: 64K
       CB 13 2E 01 D5 68 57 C0 87 F2 70 96 A7 37 45 D9>)
(   2,<2025-02-19 06:50:24.673 +0200>,<nmrsu>,<ESPM20060>,<audit>,<TopSpin 3.6.5>,
      <user comment:
       ICON-NMR User ID: Valtteri
       data hash MD5: 64K
       CB 13 2E 01 D5 68 57 C0 87 F2 70 96 A7 37 45 D9>)
(   3,<2025-02-19 06:50:31.639 +0200>,<nmrsu>,<ESPM20060>,<proc1d>,<TopSpin 3.6.5>,
      <Start of raw data processing
       ef LB = 1 FT_mod = 6 PKNL = 1 SI = 64K 
       data hash MD5: 64K
       EE 99 C7 9C 3F 5D 5C D0 E1 CE AA FF 56 92 D9 51>)
(   4,<2025-02-19 06:50:31.887 +0200>,<nmrsu>,<ESPM20060>,<proc1d>,<TopSpin 3.6.5>,
      <apk 
       data hash MD5: 64K
       04 40 97 74 FB 1A AB 24 27 39 0C CC 9E 00 6F BE>)
(   5,<2025-02-19 06:50:32.087 +0200>,<nmrsu>,<ESPM20060>,<proc1d>,<TopSpin 3.6.5>,
      <abs ABSG = 5 
       data hash MD5: 64K
       AF 5D D9 DE EB 32 23 26 DA 79 D1 C9 52 2C 79 14>)
##END=

$$ hash MD5
$$ 99 3B DF 47 A7 FA AF 0A 00 76 B8 80 EA BA 9C 9F
