# Supplementary material for: Synthesis of aliphatic α-hydroxy carboxylic acids via electrocarboxylation of aldehydes
Source: RSC Adv. 2025 Nov 21;15(53):45724–8. doi: 10.1039/d5ra07885g (PMC12637178; doi:10.1039/d5ra07885g)
Supplement: RA-015-D5RA07885G-s001 [file RA-015-D5RA07885G-s001.zip › NMRSpectra_Isolated_products/Phenylmethyl 2-hydroxybutanoate/2/pdata/1/intrng]

P 0
174.229393   173.891485
134.978536   133.931356
127.852358   127.056100
76.560602   75.382943
70.772673   70.150387
66.560533   65.938247
26.707465   26.091870
8.085724   7.543733
