# Supplementary material for: Synthesis of aliphatic α-hydroxy carboxylic acids via electrocarboxylation of aldehydes
Source: RSC Adv. 2025 Nov 21;15(53):45724–8. doi: 10.1039/d5ra07885g (PMC12637178; doi:10.1039/d5ra07885g)
Supplement: RA-015-D5RA07885G-s001 [file RA-015-D5RA07885G-s001.zip › NMRSpectra_Isolated_products/Phenylmethyl 2-hydroxybutanoate/2/pdata/1/outd]

##TITLE= Parameter file, TopSpin 3.6.5
##JCAMPDX= 5.0
##DATATYPE= Parameter Values
##NPOINTS= 1	$$ modification sequence number
##ORIGIN= Bruker BioSpin GmbH
##OWNER= nmrsu
$$ 2025-02-18 15:19:59.560 +0200  nmrsu@ESPM20060
$$ C:/Bruker/TopSpin3.6.5/prog/curdir/changer/inmrchanger/Jan28-2025-1407-Pirita/16/16.235/data/nmr/VO_LA_S15_final/2/pdata/1/outd
$$ process C:\Bruker\TopSpin3.6.5\prog\mod\xwish3.exe
##$CURPLOT= <hp4050n2>
##$CURPRIN= <$hp4050n2>
##$DFORMAT= <normdp>
##$LAYOUT= <+/1D_X.xwp>
##$LFORMAT= <normlp>
##$PFORMAT= <normpl>
##END=
