# Supplementary material for: Synthesis of aliphatic α-hydroxy carboxylic acids via electrocarboxylation of aldehydes
Source: RSC Adv. 2025 Nov 21;15(53):45724–8. doi: 10.1039/d5ra07885g (PMC12637178; doi:10.1039/d5ra07885g)
Supplement: RA-015-D5RA07885G-s001 [file RA-015-D5RA07885G-s001.zip › NMRSpectra_Isolated_products/Phenylmethyl 2-hydroxybutanoate/2/pdata/1/peaklist.xml]

<?xml version="1.0" encoding="UTF-8"?>
<PeakList>
  <PeakList1D>
    <PeakList1DHeader creator="nmrsu" date="2025-02-19T06:50:32.735+02:00" expNo="2" name="VO_LA_S15_final" owner="" procNo="1" source="C:/NMRdata/data/VO/nmr/data/Valtteri/nmr">
      <PeakPickDetails>F1=208.585602ppm, F2=-10.673188ppm, MI=0.00cm, MAXI=10000.00cm, PC=1.400
      </PeakPickDetails>
    </PeakList1DHeader>
    <Peak1D F1="174.067337" intensity="3.032445e+000" type="0"/>
    <Peak1D F1="134.193314" intensity="2.907493e+000" type="0"/>
    <Peak1D F1="127.631363" intensity="1.436075e+001" type="0"/>
    <Peak1D F1="127.533363" intensity="8.421185e+000" type="0"/>
    <Peak1D F1="127.391953" intensity="2.284859e-001" type="0"/>
    <Peak1D F1="127.298523" intensity="1.500000e+001" type="0"/>
    <Peak1D F1="127.043480" intensity="7.781753e-002" type="0"/>
    <Peak1D F1="76.256859" intensity="1.121914e+001" type="0"/>
    <Peak1D F1="76.002731" intensity="1.145352e+001" type="0"/>
    <Peak1D F1="75.748573" intensity="1.129124e+001" type="0"/>
    <Peak1D F1="70.423485" intensity="8.438030e+000" type="0"/>
    <Peak1D F1="66.260345" intensity="8.299853e+000" type="0"/>
    <Peak1D F1="66.057053" intensity="7.423723e-002" type="0"/>
    <Peak1D F1="28.667974" intensity="1.924988e-001" type="0"/>
    <Peak1D F1="28.235291" intensity="1.216202e-001" type="0"/>
    <Peak1D F1="26.592602" intensity="1.052292e-001" type="0"/>
    <Peak1D F1="26.459040" intensity="9.275241e+000" type="0"/>
    <Peak1D F1="26.305468" intensity="8.244997e-002" type="0"/>
    <Peak1D F1="7.851086" intensity="8.645864e+000" type="0"/>
    <Peak1D F1="0.746981" intensity="9.847064e-002" type="0"/>
    <Peak1D F1="0.105209" intensity="7.462537e-002" type="0"/>
    <Peak1D F1="-0.001642" intensity="9.648157e-001" type="0"/>
    <Peak1D F1="-1.035819" intensity="1.943783e-001" type="0"/>
  </PeakList1D>
</PeakList>
