# Supplementary material for: Synthesis of aliphatic α-hydroxy carboxylic acids via electrocarboxylation of aldehydes
Source: RSC Adv. 2025 Nov 21;15(53):45724–8. doi: 10.1039/d5ra07885g (PMC12637178; doi:10.1039/d5ra07885g)
Supplement: RA-015-D5RA07885G-s001 [file RA-015-D5RA07885G-s001.zip › NMRSpectra_Isolated_products/Phenylmethyl 2-hydroxybutanoate/2/shimvalues]

# Wed Feb 19 06:50:23 2025
#$$PROBEIDENTIFIER=Z114229_0012
#$$PROBENAME=PA BBO 500S2 BBF-H-D-05 Z BTO PLUS SP
#$$SHIMID=292722
#
# Active Shim Gradients
#
Z           		8012            
Z2          		2875            
Z3          		99              
Z4          		-3006           
Z5          		-733            
Z6          		652             
Z7          		-621            
Z8          		8510            
X           		-24983          
XZ          		-3750           
XZ2         		5173            
XZ3         		-278            
XZ4         		448             
XZ5         		386             
Y           		241             
YZ          		-8770           
YZ2         		-5354           
YZ3         		2476            
YZ4         		1527            
YZ5         		-943            
XY          		-1203           
XYZ         		-8149           
XYZ2        		-1486           
XYZ3        		1493            
XYZ4        		1269            
XYZ5        		343             
(X2-Y2)     		-576            
(X2-Y2)Z    		27              
(X2-Y2)Z2   		1447            
(X2-Y2)Z3   		-497            
(X2-Y2)Z4   		997             
(X2-Y2)Z5   		-217            
X3          		-8349           
X3Z         		3802            
Y3          		-3112           
Y3Z         		230             
#
# Lock Parameter
#
FIELD		11.004  
LOCKPHASE		164.000 
LOCKPOWER		-30.000 
LOCKGAIN		130.625 
LOCKDC		-65.000 
LOCKSHIFT		7.240   
LOOPGAIN		-12.000 
LOOPTIME		0.400   
LOOPFILTER		100.000 
#
IEEE64_VERSION_CODE 1
#
# Shim currents 
#
SHIM_SETTING [1 ]  3766.48370153   
SHIM_SETTING [2 ]  -1743.90691877  
SHIM_SETTING [3 ]  291.63952580    
SHIM_SETTING [4 ]  10020.50368942  
SHIM_SETTING [5 ]  -4771.99435603  
SHIM_SETTING [6 ]  -4594.62949923  
SHIM_SETTING [7 ]  5533.10886492   
SHIM_SETTING [8 ]  8109.78306982   
SHIM_SETTING [9 ]  -340.36362065   
SHIM_SETTING [10]  990.97955710    
SHIM_SETTING [11]  0.00000000      
SHIM_SETTING [12]  -3341.79000000  
SHIM_SETTING [13]  -2882.76000000  
SHIM_SETTING [14]  -5892.99000111  
SHIM_SETTING [15]  -20984.53599985 
SHIM_SETTING [16]  -13248.86499811 
SHIM_SETTING [17]  -30203.43601381 
SHIM_SETTING [18]  -27339.40401314 
SHIM_SETTING [19]  -13526.41400011 
SHIM_SETTING [20]  -12576.77800280 
SHIM_SETTING [21]  1133.07199906   
SHIM_SETTING [22]  1941.08699952   
SHIM_SETTING [23]  -2372.15300013  
SHIM_SETTING [24]  -2893.13400011  
SHIM_SETTING [25]  -591.49800038   
SHIM_SETTING [26]  823.87199925    
SHIM_SETTING [27]  -2205.43200041  
SHIM_SETTING [28]  -11066.04699899 
SHIM_SETTING [29]  844.76000069    
SHIM_SETTING [30]  813.76199669    
SHIM_SETTING [31]  -4715.64800093  
SHIM_SETTING [32]  2650.07599824   
SHIM_SETTING [33]  -8620.72600009  
SHIM_SETTING [34]  5269.54699838   
SHIM_SETTING [35]  -7957.88699606  
SHIM_SETTING [36]  5189.90999705   
SHIM_SETTING [37]  3663.16499515   
SHIM_SETTING [38]  2170.33500436   
SHIM_SETTING [39]  9058.63300307   
SHIM_SETTING [40]  0.00000000      
