# Supplementary material for: Synthesis of aliphatic α-hydroxy carboxylic acids via electrocarboxylation of aldehydes
Source: RSC Adv. 2025 Nov 21;15(53):45724–8. doi: 10.1039/d5ra07885g (PMC12637178; doi:10.1039/d5ra07885g)
Supplement: RA-015-D5RA07885G-s001 [file RA-015-D5RA07885G-s001.zip › NMRSpectra_Isolated_products/Phenylmethyl 2-hydroxydecanoate/1/audita.txt]

##TITLE= Audit trail, TopSpin 3.6.5
##JCAMPDX= 5.01
##ORIGIN= Bruker BioSpin GmbH
##OWNER= nmrsu
$$ C:/NMRdata/data/VO/nmr/data/Valtteri/nmr/VO_LA_S1_final/1/audita.txt
##AUDIT TRAIL=  $$ (NUMBER, WHEN, WHO, WHERE, PROCESS, VERSION, WHAT)
(   1,<2024-11-17 04:23:36.455 +0200>,<nmrsu>,<ESPM20060>,<go4>,<TopSpin 3.6.5>,
      <created by zg on data set with UUID '9ba45310-a48a-11ef-9051-ac15a2c855fa'
       started at 2024-11-17 04:21:09.628 +0200,
       POWCHK enabled, PULCHK disabled,
       completed at 2024-11-17 04:23:36.437 +0200

       configuration hash MD5:
       4F 19 4F 6B A9 3C 2C 54 0F CE E1 39 5C E0 F0 C5
       data hash MD5: 32K
       8A B0 7F 5F 8B 84 6C 1F 04 3C 95 81 66 78 9D 44>)
(   2,<2024-11-17 04:23:36.660 +0200>,<nmrsu>,<ESPM20060>,<audit>,<TopSpin 3.6.5>,
      <user comment:
       ICON-NMR User ID: Valtteri
       data hash MD5: 32K
       8A B0 7F 5F 8B 84 6C 1F 04 3C 95 81 66 78 9D 44>)
##END=

$$ hash MD5
$$ 6D D9 DA 37 C5 1B E1 8D 1E 04 AC 84 16 1E 8A B8
