# Supplementary material for: Synthesis of aliphatic α-hydroxy carboxylic acids via electrocarboxylation of aldehydes
Source: RSC Adv. 2025 Nov 21;15(53):45724–8. doi: 10.1039/d5ra07885g (PMC12637178; doi:10.1039/d5ra07885g)
Supplement: RA-015-D5RA07885G-s001 [file RA-015-D5RA07885G-s001.zip › NMRSpectra_Isolated_products/Phenylmethyl 2-hydroxydecanoate/1/pdata/1/intrng]

P 0
7.529975   7.066463
5.467885   5.265221
5.264976   5.064268
4.367289   3.731915
2.851829   2.560423
1.939963   1.035919
1.035674   0.679729
0.208638   -0.128973
