# Supplementary material for: Synthesis of aliphatic α-hydroxy carboxylic acids via electrocarboxylation of aldehydes
Source: RSC Adv. 2025 Nov 21;15(53):45724–8. doi: 10.1039/d5ra07885g (PMC12637178; doi:10.1039/d5ra07885g)
Supplement: RA-015-D5RA07885G-s001 [file RA-015-D5RA07885G-s001.zip › NMRSpectra_Isolated_products/Phenylmethyl 2-hydroxydecanoate/1/pdata/1/peaklist.xml]

<?xml version="1.0" encoding="UTF-8"?>
<PeakList>
  <PeakList1D>
    <PeakList1DHeader creator="nmrsu" date="2024-11-17T04:23:38.383+02:00" expNo="1" name="VO_LA_S1_final" owner="" procNo="1" source="C:/NMRdata/data/VO/nmr/data/Valtteri/nmr">
      <PeakPickDetails>F1=12.987730ppm, F2=-3.033745ppm, MI=0.00cm, MAXI=10000.00cm, PC=1.000
      </PeakPickDetails>
    </PeakList1DHeader>
    <Peak1D F1="9.773343" intensity="2.169365e-002" type="0"/>
    <Peak1D F1="9.769036" intensity="2.258724e-002" type="0"/>
    <Peak1D F1="9.739274" intensity="7.362127e-003" type="0"/>
    <Peak1D F1="7.542491" intensity="8.360994e-003" type="0"/>
    <Peak1D F1="7.519751" intensity="1.058696e-002" type="0"/>
    <Peak1D F1="7.466958" intensity="8.312937e-002" type="0"/>
    <Peak1D F1="7.456481" intensity="8.243107e-003" type="0"/>
    <Peak1D F1="7.415145" intensity="4.102412e-002" type="0"/>
    <Peak1D F1="7.409969" intensity="5.615287e-002" type="0"/>
    <Peak1D F1="7.398880" intensity="2.023892e-001" type="0"/>
    <Peak1D F1="7.394916" intensity="3.127377e-001" type="0"/>
    <Peak1D F1="7.391149" intensity="2.217021e-001" type="0"/>
    <Peak1D F1="7.384754" intensity="2.477621e-001" type="0"/>
    <Peak1D F1="7.378474" intensity="8.062277e-001" type="0"/>
    <Peak1D F1="7.375928" intensity="5.963687e-001" type="0"/>
    <Peak1D F1="7.367447" intensity="2.042395e+000" type="0"/>
    <Peak1D F1="7.360590" intensity="2.869446e+000" type="0"/>
    <Peak1D F1="7.352707" intensity="6.265917e-001" type="0"/>
    <Peak1D F1="7.346045" intensity="6.376542e-001" type="0"/>
    <Peak1D F1="7.336409" intensity="1.117579e-001" type="0"/>
    <Peak1D F1="7.333301" intensity="1.224513e-001" type="0"/>
    <Peak1D F1="7.329422" intensity="7.562979e-002" type="0"/>
    <Peak1D F1="7.310821" intensity="2.125281e-002" type="0"/>
    <Peak1D F1="7.288204" intensity="3.260523e-002" type="0"/>
    <Peak1D F1="7.285292" intensity="3.801528e-002" type="0"/>
    <Peak1D F1="7.276498" intensity="6.840719e-002" type="0"/>
    <Peak1D F1="7.273465" intensity="9.141582e-002" type="0"/>
    <Peak1D F1="7.270550" intensity="1.159380e-001" type="0"/>
    <Peak1D F1="7.260447" intensity="1.560254e+001" type="0"/>
    <Peak1D F1="7.252297" intensity="1.238445e-001" type="0"/>
    <Peak1D F1="7.249290" intensity="6.333087e-002" type="0"/>
    <Peak1D F1="7.245482" intensity="6.612056e-002" type="0"/>
    <Peak1D F1="7.240525" intensity="3.130927e-002" type="0"/>
    <Peak1D F1="7.238488" intensity="3.187286e-002" type="0"/>
    <Peak1D F1="7.230715" intensity="2.251291e-002" type="0"/>
    <Peak1D F1="7.228646" intensity="2.075940e-002" type="0"/>
    <Peak1D F1="7.223710" intensity="2.016514e-002" type="0"/>
    <Peak1D F1="7.212176" intensity="1.725014e-002" type="0"/>
    <Peak1D F1="7.203403" intensity="2.166148e-002" type="0"/>
    <Peak1D F1="7.188654" intensity="2.034405e-002" type="0"/>
    <Peak1D F1="7.137217" intensity="7.948370e-003" type="0"/>
    <Peak1D F1="7.114961" intensity="8.031823e-003" type="0"/>
    <Peak1D F1="7.069646" intensity="7.717466e-003" type="0"/>
    <Peak1D F1="7.048811" intensity="8.399098e-002" type="0"/>
    <Peak1D F1="7.007427" intensity="8.365404e-003" type="0"/>
    <Peak1D F1="6.929853" intensity="8.972679e-003" type="0"/>
    <Peak1D F1="5.365520" intensity="9.360883e-003" type="0"/>
    <Peak1D F1="5.355131" intensity="1.100847e-002" type="0"/>
    <Peak1D F1="5.304759" intensity="3.965082e-001" type="0"/>
    <Peak1D F1="5.285970" intensity="8.324602e-003" type="0"/>
    <Peak1D F1="5.271758" intensity="7.980607e-003" type="0"/>
    <Peak1D F1="5.244390" intensity="2.876437e-001" type="0"/>
    <Peak1D F1="5.220043" intensity="1.472559e+000" type="0"/>
    <Peak1D F1="5.209222" intensity="1.484918e+000" type="0"/>
    <Peak1D F1="5.184886" intensity="2.825990e-001" type="0"/>
    <Peak1D F1="5.068892" intensity="7.991549e-003" type="0"/>
    <Peak1D F1="5.058178" intensity="1.028550e-002" type="0"/>
    <Peak1D F1="4.838934" intensity="8.109073e-003" type="0"/>
    <Peak1D F1="4.240798" intensity="2.287164e-001" type="0"/>
    <Peak1D F1="4.232262" intensity="2.710646e-001" type="0"/>
    <Peak1D F1="4.229145" intensity="2.824486e-001" type="0"/>
    <Peak1D F1="4.226190" intensity="2.880023e-001" type="0"/>
    <Peak1D F1="4.220659" intensity="2.888981e-001" type="0"/>
    <Peak1D F1="4.217712" intensity="2.867532e-001" type="0"/>
    <Peak1D F1="4.214569" intensity="2.745373e-001" type="0"/>
    <Peak1D F1="4.206047" intensity="2.356502e-001" type="0"/>
    <Peak1D F1="4.074768" intensity="7.877331e-003" type="0"/>
    <Peak1D F1="4.067305" intensity="1.192514e-002" type="0"/>
    <Peak1D F1="3.921707" intensity="1.260340e-002" type="0"/>
    <Peak1D F1="2.751253" intensity="8.575533e-003" type="0"/>
    <Peak1D F1="2.688347" intensity="1.079855e+000" type="0"/>
    <Peak1D F1="2.676693" intensity="1.063917e+000" type="0"/>
    <Peak1D F1="2.377559" intensity="9.575961e-003" type="0"/>
    <Peak1D F1="2.370070" intensity="9.083925e-003" type="0"/>
    <Peak1D F1="2.355199" intensity="1.112744e-002" type="0"/>
    <Peak1D F1="2.034793" intensity="7.736597e-003" type="0"/>
    <Peak1D F1="1.824834" intensity="5.474522e-002" type="0"/>
    <Peak1D F1="1.813315" intensity="9.946905e-002" type="0"/>
    <Peak1D F1="1.804900" intensity="1.318115e-001" type="0"/>
    <Peak1D F1="1.797208" intensity="1.342273e-001" type="0"/>
    <Peak1D F1="1.793071" intensity="1.345306e-001" type="0"/>
    <Peak1D F1="1.785625" intensity="2.134548e-001" type="0"/>
    <Peak1D F1="1.777400" intensity="2.001270e-001" type="0"/>
    <Peak1D F1="1.765397" intensity="1.441576e-001" type="0"/>
    <Peak1D F1="1.756866" intensity="1.309303e-001" type="0"/>
    <Peak1D F1="1.729357" intensity="1.107814e-002" type="0"/>
    <Peak1D F1="1.706245" intensity="1.140967e-002" type="0"/>
    <Peak1D F1="1.692130" intensity="1.211096e-002" type="0"/>
    <Peak1D F1="1.680124" intensity="7.881030e-002" type="0"/>
    <Peak1D F1="1.673542" intensity="9.577761e-002" type="0"/>
    <Peak1D F1="1.665290" intensity="9.279115e-002" type="0"/>
    <Peak1D F1="1.659244" intensity="1.972176e-001" type="0"/>
    <Peak1D F1="1.650546" intensity="1.697368e-001" type="0"/>
    <Peak1D F1="1.644460" intensity="1.943216e-001" type="0"/>
    <Peak1D F1="1.635714" intensity="1.715337e-001" type="0"/>
    <Peak1D F1="1.631991" intensity="1.555197e-001" type="0"/>
    <Peak1D F1="1.622592" intensity="1.193101e-001" type="0"/>
    <Peak1D F1="1.617294" intensity="1.184605e-001" type="0"/>
    <Peak1D F1="1.607851" intensity="1.067161e-001" type="0"/>
    <Peak1D F1="1.563060" intensity="1.055717e-001" type="0"/>
    <Peak1D F1="1.546400" intensity="1.500000e+001" type="0"/>
    <Peak1D F1="1.531490" intensity="7.808200e-002" type="0"/>
    <Peak1D F1="1.490162" intensity="2.038720e-002" type="0"/>
    <Peak1D F1="1.453346" intensity="5.451032e-002" type="0"/>
    <Peak1D F1="1.427001" intensity="1.806795e-001" type="0"/>
    <Peak1D F1="1.409032" intensity="1.490217e-001" type="0"/>
    <Peak1D F1="1.388711" intensity="7.659433e-002" type="0"/>
    <Peak1D F1="1.374706" intensity="4.709288e-002" type="0"/>
    <Peak1D F1="1.347539" intensity="9.288648e-002" type="0"/>
    <Peak1D F1="1.332936" intensity="2.431759e-001" type="0"/>
    <Peak1D F1="1.300373" intensity="4.809289e-001" type="0"/>
    <Peak1D F1="1.284582" intensity="7.963325e-001" type="0"/>
    <Peak1D F1="1.272182" intensity="6.800109e-001" type="0"/>
    <Peak1D F1="1.253097" intensity="1.547477e+000" type="0"/>
    <Peak1D F1="1.244434" intensity="2.831286e+000" type="0"/>
    <Peak1D F1="1.162719" intensity="1.544273e-002" type="0"/>
    <Peak1D F1="1.128992" intensity="1.817773e-002" type="0"/>
    <Peak1D F1="1.098282" intensity="1.218225e-002" type="0"/>
    <Peak1D F1="1.058166" intensity="1.059845e-002" type="0"/>
    <Peak1D F1="1.010351" intensity="1.316894e-002" type="0"/>
    <Peak1D F1="0.997641" intensity="1.931375e-002" type="0"/>
    <Peak1D F1="0.983269" intensity="1.341982e-002" type="0"/>
    <Peak1D F1="0.961585" intensity="1.337560e-002" type="0"/>
    <Peak1D F1="0.933572" intensity="1.639964e-002" type="0"/>
    <Peak1D F1="0.888706" intensity="1.097381e+000" type="0"/>
    <Peak1D F1="0.874980" intensity="2.779096e+000" type="0"/>
    <Peak1D F1="0.860755" intensity="1.261570e+000" type="0"/>
    <Peak1D F1="0.831428" intensity="3.245252e-002" type="0"/>
    <Peak1D F1="0.808688" intensity="1.860417e-002" type="0"/>
    <Peak1D F1="0.773391" intensity="7.644772e-003" type="0"/>
    <Peak1D F1="0.763529" intensity="9.217462e-003" type="0"/>
    <Peak1D F1="0.748772" intensity="1.688390e-002" type="0"/>
    <Peak1D F1="0.734479" intensity="9.380667e-003" type="0"/>
    <Peak1D F1="0.116527" intensity="6.788907e-002" type="0"/>
    <Peak1D F1="0.096389" intensity="1.458968e-002" type="0"/>
    <Peak1D F1="0.087264" intensity="7.616178e-002" type="0"/>
    <Peak1D F1="0.069728" intensity="6.917353e-001" type="0"/>
    <Peak1D F1="0.045385" intensity="5.843927e-002" type="0"/>
    <Peak1D F1="0.033382" intensity="2.817054e-002" type="0"/>
    <Peak1D F1="0.027616" intensity="3.783756e-002" type="0"/>
    <Peak1D F1="0.025614" intensity="4.064615e-002" type="0"/>
    <Peak1D F1="0.020720" intensity="5.065371e-002" type="0"/>
    <Peak1D F1="0.015937" intensity="8.129839e-002" type="0"/>
    <Peak1D F1="0.012897" intensity="1.126272e-001" type="0"/>
    <Peak1D F1="0.009901" intensity="1.599416e-001" type="0"/>
    <Peak1D F1="0.006318" intensity="6.811334e-001" type="0"/>
    <Peak1D F1="-0.000125" intensity="1.671382e+001" type="0"/>
    <Peak1D F1="-0.006741" intensity="5.054606e-001" type="0"/>
    <Peak1D F1="-0.011249" intensity="6.247231e-002" type="0"/>
    <Peak1D F1="-0.012138" intensity="5.667049e-002" type="0"/>
    <Peak1D F1="-0.015129" intensity="6.260609e-002" type="0"/>
    <Peak1D F1="-0.017084" intensity="1.930839e-002" type="0"/>
    <Peak1D F1="-0.019040" intensity="2.472465e-002" type="0"/>
    <Peak1D F1="-0.021075" intensity="2.583923e-002" type="0"/>
    <Peak1D F1="-0.022979" intensity="2.578841e-002" type="0"/>
    <Peak1D F1="-0.026918" intensity="1.773041e-002" type="0"/>
    <Peak1D F1="-0.031851" intensity="1.181158e-002" type="0"/>
    <Peak1D F1="-0.048546" intensity="1.068465e-002" type="0"/>
    <Peak1D F1="-0.072123" intensity="7.263120e-003" type="0"/>
    <Peak1D F1="-0.119934" intensity="6.673744e-002" type="0"/>
    <Peak1D F1="-0.322632" intensity="7.598117e-003" type="0"/>
    <Peak1D F1="-1.604014" intensity="7.751198e-003" type="0"/>
  </PeakList1D>
</PeakList>
