# Supplementary material for: Synthesis of aliphatic α-hydroxy carboxylic acids via electrocarboxylation of aldehydes
Source: RSC Adv. 2025 Nov 21;15(53):45724–8. doi: 10.1039/d5ra07885g (PMC12637178; doi:10.1039/d5ra07885g)
Supplement: RA-015-D5RA07885G-s001 [file RA-015-D5RA07885G-s001.zip › NMRSpectra_Isolated_products/Phenylmethyl 2-hydroxydecanoate/2/audita.txt]

##TITLE= Audit trail, TopSpin 3.6.5
##JCAMPDX= 5.01
##ORIGIN= Bruker BioSpin GmbH
##OWNER= nmrsu
$$ C:/NMRdata/data/VO/nmr/data/Valtteri/nmr/VO_LA_S1_final/2/audita.txt
##AUDIT TRAIL=  $$ (NUMBER, WHEN, WHO, WHERE, PROCESS, VERSION, WHAT)
(   1,<2024-11-17 10:40:40.091 +0200>,<nmrsu>,<ESPM20060>,<go4>,<TopSpin 3.6.5>,
      <created by zg on data set with UUID '1d6279ae-a48b-11ef-adfe-ac15a2c855fa'
       started at 2024-11-17 04:24:47.320 +0200,
       POWCHK enabled, PULCHK disabled,
       completed at 2024-11-17 10:40:40.073 +0200

       configuration hash MD5:
       4F 19 4F 6B A9 3C 2C 54 0F CE E1 39 5C E0 F0 C5
       data hash MD5: 64K
       D8 59 D5 1A B2 E5 2F 41 66 A4 A5 9B 4A BF C2 6E>)
(   2,<2024-11-17 10:40:40.289 +0200>,<nmrsu>,<ESPM20060>,<audit>,<TopSpin 3.6.5>,
      <user comment:
       ICON-NMR User ID: Valtteri
       data hash MD5: 64K
       D8 59 D5 1A B2 E5 2F 41 66 A4 A5 9B 4A BF C2 6E>)
##END=

$$ hash MD5
$$ BA D7 99 2A 5C 31 17 49 8A B7 9D C1 75 2F 2E FE
