# Supplementary material for: Synthesis of aliphatic α-hydroxy carboxylic acids via electrocarboxylation of aldehydes
Source: RSC Adv. 2025 Nov 21;15(53):45724–8. doi: 10.1039/d5ra07885g (PMC12637178; doi:10.1039/d5ra07885g)
Supplement: RA-015-D5RA07885G-s001 [file RA-015-D5RA07885G-s001.zip › NMRSpectra_Isolated_products/Phenylmethyl 2-hydroxydecanoate/2/pdata/1/auditp.txt]

##TITLE= Audit trail, TopSpin 3.6.5
##JCAMPDX= 5.01
##ORIGIN= Bruker BioSpin GmbH
##OWNER= nmrsu
$$ C:/NMRdata/data/VO/nmr/data/Valtteri/nmr/VO_LA_S1_final/2/pdata/1/auditp.txt
##AUDIT TRAIL=  $$ (NUMBER, WHEN, WHO, WHERE, PROCESS, VERSION, WHAT)
(   1,<2024-11-17 10:40:40.091 +0200>,<nmrsu>,<ESPM20060>,<go4>,<TopSpin 3.6.5>,
      <created by zg on data set with UUID '1d6279ae-a48b-11ef-adfe-ac15a2c855fa'
       started at 2024-11-17 04:24:47.320 +0200,
       POWCHK enabled, PULCHK disabled,
       completed at 2024-11-17 10:40:40.073 +0200

       configuration hash MD5:
       4F 19 4F 6B A9 3C 2C 54 0F CE E1 39 5C E0 F0 C5
       data hash MD5: 64K
       D8 59 D5 1A B2 E5 2F 41 66 A4 A5 9B 4A BF C2 6E>)
(   2,<2024-11-17 10:40:40.289 +0200>,<nmrsu>,<ESPM20060>,<audit>,<TopSpin 3.6.5>,
      <user comment:
       ICON-NMR User ID: Valtteri
       data hash MD5: 64K
       D8 59 D5 1A B2 E5 2F 41 66 A4 A5 9B 4A BF C2 6E>)
(   3,<2024-11-17 10:40:43.084 +0200>,<nmrsu>,<ESPM20060>,<proc1d>,<TopSpin 3.6.5>,
      <Start of raw data processing
       ef LB = 1 FT_mod = 6 PKNL = 1 SI = 64K 
       data hash MD5: 64K
       97 2C 7A 86 D2 F4 29 4D CE 3D E1 43 F1 35 5D 38>)
(   4,<2024-11-17 10:40:43.364 +0200>,<nmrsu>,<ESPM20060>,<proc1d>,<TopSpin 3.6.5>,
      <apk 
       data hash MD5: 64K
       0E E1 01 7B 25 93 10 01 83 52 36 DD 2D 04 72 8C>)
(   5,<2024-11-17 10:40:43.580 +0200>,<nmrsu>,<ESPM20060>,<proc1d>,<TopSpin 3.6.5>,
      <abs ABSG = 5 
       data hash MD5: 64K
       6A 90 D8 EF 35 9C AD 73 6B 60 C1 CD 6E 86 AC D1>)
##END=

$$ hash MD5
$$ 1D 0A 62 E6 55 9A 3D 48 6D 1F F1 6F 05 A5 F4 CE
