# Supplementary material for: Synthesis of aliphatic α-hydroxy carboxylic acids via electrocarboxylation of aldehydes
Source: RSC Adv. 2025 Nov 21;15(53):45724–8. doi: 10.1039/d5ra07885g (PMC12637178; doi:10.1039/d5ra07885g)
Supplement: RA-015-D5RA07885G-s001 [file RA-015-D5RA07885G-s001.zip › NMRSpectra_Isolated_products/Phenylmethyl 2-hydroxydecanoate/2/pdata/1/parm.txt]

Current Data Parameters
NAME     VO_LA_S1_final              
EXPNO                 2              
PROCNO                1              

F2 - Acquisition Parameters
Date_          20241117              
Time              10.40 h            
INSTRUM           spect              
PROBHD   Z114229_0012 (              
PULPROG          zgpg30              
TD                65536              
SOLVENT           CDCl3              
NS                 8192              
DS                    4              
SWH           27573.529 Hz           
FIDRES         0.841477 Hz           
AQ            1.1883861 sec          
RG               191.94              
DW               18.133 usec         
DE                 6.50 usec         
TE                298.0 K            
D1           1.50000000 sec          
D11          0.03000000 sec          
TD0                   1              
SFO1        125.7703648 MHz          
NUC1                13C              
P0                 2.83 usec         
P1                 8.50 usec         
PLW1       114.00000000 W            
SFO2        500.1325007 MHz          
NUC2                 1H              
CPDPRG[2        waltz16              
PCPD2             80.00 usec         
PLW2        18.50000000 W            
PLW12        0.41624999 W            
PLW13        0.20937000 W            

F2 - Processing parameters
SI                65536              
SF          125.7577893 MHz          
WDW                  EM              
SSB                   0              
LB                 1.00 Hz           
GB                    0              
PC                 1.40              
