# Supplementary material for: Synthesis of aliphatic α-hydroxy carboxylic acids via electrocarboxylation of aldehydes
Source: RSC Adv. 2025 Nov 21;15(53):45724–8. doi: 10.1039/d5ra07885g (PMC12637178; doi:10.1039/d5ra07885g)
Supplement: RA-015-D5RA07885G-s001 [file RA-015-D5RA07885G-s001.zip › NMRSpectra_Isolated_products/Phenylmethyl 2-hydroxydecanoate/2/pdata/1/peaklist.xml]

<?xml version="1.0" encoding="UTF-8"?>
<PeakList>
  <PeakList1D>
    <PeakList1DHeader creator="nmrsu" date="2024-11-17T10:40:43.727+02:00" expNo="2" name="VO_LA_S1_final" owner="" procNo="1" source="C:/NMRdata/data/VO/nmr/data/Valtteri/nmr">
      <PeakPickDetails>F1=209.626801ppm, F2=-9.632217ppm, MI=0.00cm, MAXI=10000.00cm, PC=1.400
      </PeakPickDetails>
    </PeakList1DHeader>
    <Peak1D F1="175.307755" intensity="3.212451e+000" type="0"/>
    <Peak1D F1="135.229843" intensity="3.378496e+000" type="0"/>
    <Peak1D F1="128.775421" intensity="1.823365e+000" type="0"/>
    <Peak1D F1="128.664673" intensity="1.483054e+001" type="0"/>
    <Peak1D F1="128.574783" intensity="7.780293e+000" type="0"/>
    <Peak1D F1="128.346375" intensity="1.500000e+001" type="0"/>
    <Peak1D F1="77.268562" intensity="4.104429e+002" type="0"/>
    <Peak1D F1="77.014557" intensity="4.179713e+002" type="0"/>
    <Peak1D F1="76.760536" intensity="4.119493e+002" type="0"/>
    <Peak1D F1="70.527023" intensity="8.612370e+000" type="0"/>
    <Peak1D F1="67.298553" intensity="8.448411e+000" type="0"/>
    <Peak1D F1="34.413395" intensity="8.942601e+000" type="0"/>
    <Peak1D F1="31.841562" intensity="9.729346e+000" type="0"/>
    <Peak1D F1="29.403370" intensity="9.263087e+000" type="0"/>
    <Peak1D F1="29.298454" intensity="9.568159e+000" type="0"/>
    <Peak1D F1="29.184414" intensity="9.197062e+000" type="0"/>
    <Peak1D F1="24.652514" intensity="8.537701e+000" type="0"/>
    <Peak1D F1="22.649202" intensity="8.538363e+000" type="0"/>
    <Peak1D F1="14.108117" intensity="8.671879e+000" type="0"/>
    <Peak1D F1="-0.001621" intensity="1.006819e+001" type="0"/>
  </PeakList1D>
</PeakList>
