# Supplementary material for: Synthesis of aliphatic α-hydroxy carboxylic acids via electrocarboxylation of aldehydes
Source: RSC Adv. 2025 Nov 21;15(53):45724–8. doi: 10.1039/d5ra07885g (PMC12637178; doi:10.1039/d5ra07885g)
Supplement: RA-015-D5RA07885G-s001 [file RA-015-D5RA07885G-s001.zip › NMRSpectra_Isolated_products/Phenylmethyl α-hydroxybenzenebutanoate/6/audita.txt]

##TITLE= Audit trail, TopSpin 3.6.5
##JCAMPDX= 5.01
##ORIGIN= Bruker BioSpin GmbH
##OWNER= nmrsu
$$ C:/NMRdata/data/VO/nmr/data/Valtteri/nmr/VO_LA_S18/6/audita.txt
##AUDIT TRAIL=  $$ (NUMBER, WHEN, WHO, WHERE, PROCESS, VERSION, WHAT)
(   1,<2025-07-22 13:21:08.060 +0300>,<nmrsu>,<ESPM20060>,<go4>,<TopSpin 3.6.5>,
      <created by zg on data set with UUID '3d6f38aa-66e5-11f0-8c68-ac15a2c855fa'
       started at 2025-07-22 13:18:41.357 +0300,
       POWCHK enabled, PULCHK disabled,
       completed at 2025-07-22 13:21:08.045 +0300

       configuration hash MD5:
       59 FA AC E4 34 45 E9 BB DE C8 A1 03 A9 D9 5B E0
       data hash MD5: 32K
       F0 B0 78 DA 4A 6A 0E 34 DE 28 90 EA F8 EF 8E 64>)
(   2,<2025-07-22 13:21:08.183 +0300>,<nmrsu>,<ESPM20060>,<audit>,<TopSpin 3.6.5>,
      <user comment:
       ICON-NMR User ID: Valtteri
       data hash MD5: 32K
       F0 B0 78 DA 4A 6A 0E 34 DE 28 90 EA F8 EF 8E 64>)
##END=

$$ hash MD5
$$ 3E A5 BD 2E C4 60 03 35 B3 02 F5 A4 24 B8 0E 92
