# Supplementary material for: Synthesis of aliphatic α-hydroxy carboxylic acids via electrocarboxylation of aldehydes
Source: RSC Adv. 2025 Nov 21;15(53):45724–8. doi: 10.1039/d5ra07885g (PMC12637178; doi:10.1039/d5ra07885g)
Supplement: RA-015-D5RA07885G-s001 [file RA-015-D5RA07885G-s001.zip › NMRSpectra_Isolated_products/Phenylmethyl α-hydroxybenzenebutanoate/6/pdata/1/auditp.txt]

##TITLE= Audit trail, TopSpin 3.6.5
##JCAMPDX= 5.01
##ORIGIN= Bruker BioSpin GmbH
##OWNER= nmrsu
$$ C:/NMRdata/data/VO/nmr/data/Valtteri/nmr/VO_LA_S18/6/pdata/1/auditp.txt
##AUDIT TRAIL=  $$ (NUMBER, WHEN, WHO, WHERE, PROCESS, VERSION, WHAT)
(   1,<2025-07-22 13:21:08.060 +0300>,<nmrsu>,<ESPM20060>,<go4>,<TopSpin 3.6.5>,
      <created by zg on data set with UUID '3d6f38aa-66e5-11f0-8c68-ac15a2c855fa'
       started at 2025-07-22 13:18:41.357 +0300,
       POWCHK enabled, PULCHK disabled,
       completed at 2025-07-22 13:21:08.045 +0300

       configuration hash MD5:
       59 FA AC E4 34 45 E9 BB DE C8 A1 03 A9 D9 5B E0
       data hash MD5: 32K
       F0 B0 78 DA 4A 6A 0E 34 DE 28 90 EA F8 EF 8E 64>)
(   2,<2025-07-22 13:21:08.183 +0300>,<nmrsu>,<ESPM20060>,<audit>,<TopSpin 3.6.5>,
      <user comment:
       ICON-NMR User ID: Valtteri
       data hash MD5: 32K
       F0 B0 78 DA 4A 6A 0E 34 DE 28 90 EA F8 EF 8E 64>)
(   3,<2025-07-22 13:21:10.604 +0300>,<nmrsu>,<ESPM20060>,<proc1d>,<TopSpin 3.6.5>,
      <Start of raw data processing
       ef LB = 0.3 FT_mod = 6 PKNL = 1 SI = 64K 
       data hash MD5: 64K
       7E 8E B6 CF 4E 6B 5D BC 82 3A 79 F9 E2 40 85 72>)
(   4,<2025-07-22 13:21:11.205 +0300>,<nmrsu>,<ESPM20060>,<proc1d>,<TopSpin 3.6.5>,
      <apk0 
       data hash MD5: 64K
       1E 3D 84 A3 28 46 93 A6 D3 6C 03 66 74 A0 C4 9A>)
(   5,<2025-07-22 13:21:11.368 +0300>,<nmrsu>,<ESPM20060>,<proc1d>,<TopSpin 3.6.5>,
      <abs ABSG = 5 
       data hash MD5: 64K
       BA C9 1E 7C 81 FB 7C C5 70 B4 E3 60 22 67 30 2B>)
##END=

$$ hash MD5
$$ 80 8B 9F 31 A2 CB 43 45 CC DD 5D 60 D2 71 17 D9
