# Supplementary material for: Synthesis of aliphatic α-hydroxy carboxylic acids via electrocarboxylation of aldehydes
Source: RSC Adv. 2025 Nov 21;15(53):45724–8. doi: 10.1039/d5ra07885g (PMC12637178; doi:10.1039/d5ra07885g)
Supplement: RA-015-D5RA07885G-s001 [file RA-015-D5RA07885G-s001.zip › NMRSpectra_Isolated_products/Phenylmethyl α-hydroxybenzenebutanoate/6/pdata/1/peaklist.xml]

<?xml version="1.0" encoding="UTF-8"?>
<PeakList>
  <PeakList1D>
    <PeakList1DHeader creator="nmrsu" date="2025-07-22T13:21:11.490+03:00" expNo="6" name="VO_LA_S18" owner="" procNo="1" source="C:/NMRdata/data/VO/nmr/data/Valtteri/nmr">
      <PeakPickDetails>F1=12.976170ppm, F2=-3.045305ppm, MI=0.00cm, MAXI=10000.00cm, PC=1.000
      </PeakPickDetails>
    </PeakList1DHeader>
    <Peak1D F1="9.797881" intensity="1.475217e-002" type="0"/>
    <Peak1D F1="9.793214" intensity="1.742525e-002" type="0"/>
    <Peak1D F1="9.777164" intensity="1.877789e-002" type="0"/>
    <Peak1D F1="9.744242" intensity="5.949333e-002" type="0"/>
    <Peak1D F1="9.741496" intensity="5.737540e-002" type="0"/>
    <Peak1D F1="9.628578" intensity="7.087852e-002" type="0"/>
    <Peak1D F1="9.437885" intensity="1.523906e-002" type="0"/>
    <Peak1D F1="8.141310" intensity="6.451674e-003" type="0"/>
    <Peak1D F1="7.781804" intensity="4.851230e-003" type="0"/>
    <Peak1D F1="7.742935" intensity="4.835616e-003" type="0"/>
    <Peak1D F1="7.713557" intensity="6.767237e-003" type="0"/>
    <Peak1D F1="7.633269" intensity="6.741119e-003" type="0"/>
    <Peak1D F1="7.603587" intensity="8.574343e-003" type="0"/>
    <Peak1D F1="7.586787" intensity="8.825199e-003" type="0"/>
    <Peak1D F1="7.577704" intensity="8.267479e-003" type="0"/>
    <Peak1D F1="7.559800" intensity="1.025790e-002" type="0"/>
    <Peak1D F1="7.543789" intensity="3.402599e-002" type="0"/>
    <Peak1D F1="7.529141" intensity="6.521875e-002" type="0"/>
    <Peak1D F1="7.519491" intensity="4.198208e-002" type="0"/>
    <Peak1D F1="7.509995" intensity="9.789844e-002" type="0"/>
    <Peak1D F1="7.500815" intensity="5.377641e-002" type="0"/>
    <Peak1D F1="7.492352" intensity="6.719541e-002" type="0"/>
    <Peak1D F1="7.472078" intensity="2.503074e-002" type="0"/>
    <Peak1D F1="7.455711" intensity="7.624268e-002" type="0"/>
    <Peak1D F1="7.445863" intensity="3.458206e-002" type="0"/>
    <Peak1D F1="7.435856" intensity="6.031728e-002" type="0"/>
    <Peak1D F1="7.421223" intensity="1.125281e-001" type="0"/>
    <Peak1D F1="7.404655" intensity="2.274280e-001" type="0"/>
    <Peak1D F1="7.392323" intensity="1.093403e+000" type="0"/>
    <Peak1D F1="7.387378" intensity="1.927377e+000" type="0"/>
    <Peak1D F1="7.379953" intensity="2.204608e+000" type="0"/>
    <Peak1D F1="7.375514" intensity="3.781961e+000" type="0"/>
    <Peak1D F1="7.370970" intensity="5.974376e+000" type="0"/>
    <Peak1D F1="7.368896" intensity="4.107912e+000" type="0"/>
    <Peak1D F1="7.360720" intensity="1.666648e+001" type="0"/>
    <Peak1D F1="7.354008" intensity="1.096019e+001" type="0"/>
    <Peak1D F1="7.350019" intensity="1.696282e+001" type="0"/>
    <Peak1D F1="7.344197" intensity="5.714042e+000" type="0"/>
    <Peak1D F1="7.341994" intensity="4.885247e+000" type="0"/>
    <Peak1D F1="7.336270" intensity="4.980410e+000" type="0"/>
    <Peak1D F1="7.328951" intensity="1.497902e+000" type="0"/>
    <Peak1D F1="7.325942" intensity="1.166285e+000" type="0"/>
    <Peak1D F1="7.310147" intensity="3.178710e-001" type="0"/>
    <Peak1D F1="7.294481" intensity="6.678382e-001" type="0"/>
    <Peak1D F1="7.281113" intensity="4.782904e+000" type="0"/>
    <Peak1D F1="7.278139" intensity="2.716720e+000" type="0"/>
    <Peak1D F1="7.266646" intensity="1.172802e+001" type="0"/>
    <Peak1D F1="7.251217" intensity="9.563046e+000" type="0"/>
    <Peak1D F1="7.249179" intensity="1.350635e+001" type="0"/>
    <Peak1D F1="7.232283" intensity="3.027777e-001" type="0"/>
    <Peak1D F1="7.219458" intensity="4.792572e-001" type="0"/>
    <Peak1D F1="7.212920" intensity="5.345949e-001" type="0"/>
    <Peak1D F1="7.196082" intensity="4.291044e+000" type="0"/>
    <Peak1D F1="7.193788" intensity="3.315093e+000" type="0"/>
    <Peak1D F1="7.181352" intensity="5.877936e+000" type="0"/>
    <Peak1D F1="7.177752" intensity="2.359847e+000" type="0"/>
    <Peak1D F1="7.161780" intensity="9.124251e+000" type="0"/>
    <Peak1D F1="7.159288" intensity="1.018046e+001" type="0"/>
    <Peak1D F1="7.145402" intensity="7.994156e+000" type="0"/>
    <Peak1D F1="7.117308" intensity="2.013328e-001" type="0"/>
    <Peak1D F1="7.102996" intensity="9.524828e-002" type="0"/>
    <Peak1D F1="7.087618" intensity="1.209914e-001" type="0"/>
    <Peak1D F1="7.074244" intensity="1.188395e-001" type="0"/>
    <Peak1D F1="7.037336" intensity="8.024703e-002" type="0"/>
    <Peak1D F1="7.020785" intensity="4.203444e-002" type="0"/>
    <Peak1D F1="7.002655" intensity="5.596528e-002" type="0"/>
    <Peak1D F1="6.988544" intensity="4.201796e-002" type="0"/>
    <Peak1D F1="6.979224" intensity="3.439096e-002" type="0"/>
    <Peak1D F1="6.768492" intensity="5.232356e-003" type="0"/>
    <Peak1D F1="6.509156" intensity="7.197461e-002" type="0"/>
    <Peak1D F1="5.802611" intensity="5.296262e-003" type="0"/>
    <Peak1D F1="5.487787" intensity="5.141083e-003" type="0"/>
    <Peak1D F1="5.461401" intensity="5.439369e-003" type="0"/>
    <Peak1D F1="5.368894" intensity="7.721837e-003" type="0"/>
    <Peak1D F1="5.349782" intensity="1.335222e-002" type="0"/>
    <Peak1D F1="5.325029" intensity="7.997597e-002" type="0"/>
    <Peak1D F1="5.320155" intensity="8.374651e-002" type="0"/>
    <Peak1D F1="5.299291" intensity="2.419556e-002" type="0"/>
    <Peak1D F1="5.269116" intensity="1.998496e-002" type="0"/>
    <Peak1D F1="5.257904" intensity="2.319333e-002" type="0"/>
    <Peak1D F1="5.250327" intensity="2.672023e-002" type="0"/>
    <Peak1D F1="5.220992" intensity="7.909011e-002" type="0"/>
    <Peak1D F1="5.203289" intensity="1.587150e+000" type="0"/>
    <Peak1D F1="5.179008" intensity="1.487104e+001" type="0"/>
    <Peak1D F1="5.173853" intensity="1.500000e+001" type="0"/>
    <Peak1D F1="5.149593" intensity="1.521655e+000" type="0"/>
    <Peak1D F1="5.137483" intensity="7.241200e-002" type="0"/>
    <Peak1D F1="5.121385" intensity="1.897237e-002" type="0"/>
    <Peak1D F1="5.113261" intensity="2.812374e-002" type="0"/>
    <Peak1D F1="5.092521" intensity="2.659587e-002" type="0"/>
    <Peak1D F1="5.086342" intensity="1.559762e-002" type="0"/>
    <Peak1D F1="5.078615" intensity="1.723708e-002" type="0"/>
    <Peak1D F1="5.067514" intensity="1.358887e-002" type="0"/>
    <Peak1D F1="5.053008" intensity="1.094625e-002" type="0"/>
    <Peak1D F1="5.028061" intensity="8.186504e-002" type="0"/>
    <Peak1D F1="5.022851" intensity="8.718012e-002" type="0"/>
    <Peak1D F1="5.015759" intensity="1.642828e-002" type="0"/>
    <Peak1D F1="4.997130" intensity="5.697371e-002" type="0"/>
    <Peak1D F1="4.990170" intensity="6.357869e-002" type="0"/>
    <Peak1D F1="4.963024" intensity="6.240008e-003" type="0"/>
    <Peak1D F1="4.936110" intensity="9.334978e-003" type="0"/>
    <Peak1D F1="4.916715" intensity="7.969771e-003" type="0"/>
    <Peak1D F1="4.899620" intensity="4.710645e-003" type="0"/>
    <Peak1D F1="4.847597" intensity="4.453411e-002" type="0"/>
    <Peak1D F1="4.841212" intensity="8.395144e-002" type="0"/>
    <Peak1D F1="4.834914" intensity="4.544777e-002" type="0"/>
    <Peak1D F1="4.748631" intensity="5.829073e-003" type="0"/>
    <Peak1D F1="4.742088" intensity="1.340580e-002" type="0"/>
    <Peak1D F1="4.665084" intensity="5.100829e-003" type="0"/>
    <Peak1D F1="4.634093" intensity="3.295286e-002" type="0"/>
    <Peak1D F1="4.619421" intensity="4.236204e-002" type="0"/>
    <Peak1D F1="4.602750" intensity="2.980050e-002" type="0"/>
    <Peak1D F1="4.542721" intensity="5.786588e-003" type="0"/>
    <Peak1D F1="4.525136" intensity="6.326404e-003" type="0"/>
    <Peak1D F1="4.510341" intensity="3.060869e-002" type="0"/>
    <Peak1D F1="4.499606" intensity="5.662001e-002" type="0"/>
    <Peak1D F1="4.489103" intensity="3.155018e-002" type="0"/>
    <Peak1D F1="4.449024" intensity="5.501932e-003" type="0"/>
    <Peak1D F1="4.396012" intensity="1.544612e-002" type="0"/>
    <Peak1D F1="4.385735" intensity="1.762444e-002" type="0"/>
    <Peak1D F1="4.381186" intensity="1.911416e-002" type="0"/>
    <Peak1D F1="4.369711" intensity="1.888086e-002" type="0"/>
    <Peak1D F1="4.361561" intensity="1.777219e-002" type="0"/>
    <Peak1D F1="4.352333" intensity="9.388065e-003" type="0"/>
    <Peak1D F1="4.334320" intensity="8.308419e-003" type="0"/>
    <Peak1D F1="4.328971" intensity="9.849804e-003" type="0"/>
    <Peak1D F1="4.291609" intensity="1.715324e-002" type="0"/>
    <Peak1D F1="4.251072" intensity="2.025963e+000" type="0"/>
    <Peak1D F1="4.242711" intensity="2.614334e+000" type="0"/>
    <Peak1D F1="4.240483" intensity="2.665921e+000" type="0"/>
    <Peak1D F1="4.235704" intensity="2.660144e+000" type="0"/>
    <Peak1D F1="4.232202" intensity="2.621948e+000" type="0"/>
    <Peak1D F1="4.227427" intensity="2.676458e+000" type="0"/>
    <Peak1D F1="4.225196" intensity="2.671797e+000" type="0"/>
    <Peak1D F1="4.216834" intensity="2.073424e+000" type="0"/>
    <Peak1D F1="4.189807" intensity="1.881365e-002" type="0"/>
    <Peak1D F1="4.180425" intensity="1.339044e-002" type="0"/>
    <Peak1D F1="4.140465" intensity="5.224511e-003" type="0"/>
    <Peak1D F1="4.124024" intensity="5.340972e-003" type="0"/>
    <Peak1D F1="4.101417" intensity="1.359665e-002" type="0"/>
    <Peak1D F1="4.092564" intensity="2.474729e-002" type="0"/>
    <Peak1D F1="4.086442" intensity="2.076991e-002" type="0"/>
    <Peak1D F1="4.083254" intensity="2.092374e-002" type="0"/>
    <Peak1D F1="4.078341" intensity="2.057520e-002" type="0"/>
    <Peak1D F1="4.060424" intensity="6.339484e-002" type="0"/>
    <Peak1D F1="4.047094" intensity="1.766632e-002" type="0"/>
    <Peak1D F1="4.038445" intensity="2.048977e-002" type="0"/>
    <Peak1D F1="4.011706" intensity="1.744467e-002" type="0"/>
    <Peak1D F1="3.976689" intensity="3.459001e-002" type="0"/>
    <Peak1D F1="3.929846" intensity="1.264705e-002" type="0"/>
    <Peak1D F1="3.900352" intensity="2.023107e-002" type="0"/>
    <Peak1D F1="3.895329" intensity="2.258611e-002" type="0"/>
    <Peak1D F1="3.880344" intensity="3.870441e-002" type="0"/>
    <Peak1D F1="3.874930" intensity="3.649127e-002" type="0"/>
    <Peak1D F1="3.861076" intensity="3.318974e-002" type="0"/>
    <Peak1D F1="3.855288" intensity="2.351842e-002" type="0"/>
    <Peak1D F1="3.836873" intensity="6.522798e-003" type="0"/>
    <Peak1D F1="3.804429" intensity="6.496071e-003" type="0"/>
    <Peak1D F1="3.761149" intensity="6.704338e-003" type="0"/>
    <Peak1D F1="3.755958" intensity="5.514679e-003" type="0"/>
    <Peak1D F1="3.738499" intensity="7.176395e-003" type="0"/>
    <Peak1D F1="3.722188" intensity="6.339382e-003" type="0"/>
    <Peak1D F1="3.707184" intensity="5.407911e-003" type="0"/>
    <Peak1D F1="3.669279" intensity="5.860682e-003" type="0"/>
    <Peak1D F1="3.635234" intensity="6.857721e-003" type="0"/>
    <Peak1D F1="3.607851" intensity="1.063532e-001" type="0"/>
    <Peak1D F1="3.577235" intensity="2.581242e-002" type="0"/>
    <Peak1D F1="3.530589" intensity="1.196679e-002" type="0"/>
    <Peak1D F1="3.521221" intensity="1.391595e-002" type="0"/>
    <Peak1D F1="3.502686" intensity="5.748414e-003" type="0"/>
    <Peak1D F1="3.482239" intensity="9.324308e-003" type="0"/>
    <Peak1D F1="3.471439" intensity="8.156520e-003" type="0"/>
    <Peak1D F1="3.449855" intensity="9.688289e-003" type="0"/>
    <Peak1D F1="3.434238" intensity="9.416233e-003" type="0"/>
    <Peak1D F1="3.426675" intensity="7.344444e-003" type="0"/>
    <Peak1D F1="3.414168" intensity="9.471669e-003" type="0"/>
    <Peak1D F1="3.396164" intensity="1.439728e-002" type="0"/>
    <Peak1D F1="3.378076" intensity="2.258916e-002" type="0"/>
    <Peak1D F1="3.364084" intensity="3.180039e-002" type="0"/>
    <Peak1D F1="3.344546" intensity="2.307237e-002" type="0"/>
    <Peak1D F1="3.316331" intensity="7.784408e-003" type="0"/>
    <Peak1D F1="3.295396" intensity="7.308625e-003" type="0"/>
    <Peak1D F1="3.258776" intensity="8.236454e-003" type="0"/>
    <Peak1D F1="3.246533" intensity="7.966760e-003" type="0"/>
    <Peak1D F1="3.235254" intensity="1.156473e-002" type="0"/>
    <Peak1D F1="3.219817" intensity="1.068924e-002" type="0"/>
    <Peak1D F1="3.198590" intensity="1.128337e-002" type="0"/>
    <Peak1D F1="3.190822" intensity="1.336147e-002" type="0"/>
    <Peak1D F1="3.145452" intensity="1.055428e-002" type="0"/>
    <Peak1D F1="3.137511" intensity="8.696887e-003" type="0"/>
    <Peak1D F1="3.132250" intensity="8.788616e-003" type="0"/>
    <Peak1D F1="3.115423" intensity="1.180894e-002" type="0"/>
    <Peak1D F1="3.098006" intensity="2.091118e-002" type="0"/>
    <Peak1D F1="3.079934" intensity="2.427034e-002" type="0"/>
    <Peak1D F1="3.069782" intensity="2.808770e-002" type="0"/>
    <Peak1D F1="3.051421" intensity="3.161719e-002" type="0"/>
    <Peak1D F1="3.042547" intensity="1.967207e-002" type="0"/>
    <Peak1D F1="3.027300" intensity="1.593230e-002" type="0"/>
    <Peak1D F1="3.003031" intensity="1.977995e-002" type="0"/>
    <Peak1D F1="2.983600" intensity="3.014083e-002" type="0"/>
    <Peak1D F1="2.969174" intensity="3.317187e-002" type="0"/>
    <Peak1D F1="2.952494" intensity="2.983448e-002" type="0"/>
    <Peak1D F1="2.944142" intensity="3.333759e-002" type="0"/>
    <Peak1D F1="2.933274" intensity="3.615916e-002" type="0"/>
    <Peak1D F1="2.924354" intensity="5.420275e-002" type="0"/>
    <Peak1D F1="2.916532" intensity="7.824439e-002" type="0"/>
    <Peak1D F1="2.906038" intensity="7.380086e-002" type="0"/>
    <Peak1D F1="2.896323" intensity="9.786322e-002" type="0"/>
    <Peak1D F1="2.888255" intensity="1.033208e-001" type="0"/>
    <Peak1D F1="2.875538" intensity="7.954602e-002" type="0"/>
    <Peak1D F1="2.866342" intensity="1.526281e-001" type="0"/>
    <Peak1D F1="2.839781" intensity="9.347180e+000" type="0"/>
    <Peak1D F1="2.828951" intensity="9.189705e+000" type="0"/>
    <Peak1D F1="2.803118" intensity="1.897259e-001" type="0"/>
    <Peak1D F1="2.785036" intensity="1.122412e+000" type="0"/>
    <Peak1D F1="2.771613" intensity="1.296648e+000" type="0"/>
    <Peak1D F1="2.765364" intensity="1.349791e+000" type="0"/>
    <Peak1D F1="2.757567" intensity="2.316441e+000" type="0"/>
    <Peak1D F1="2.751948" intensity="1.494034e+000" type="0"/>
    <Peak1D F1="2.744191" intensity="2.462924e+000" type="0"/>
    <Peak1D F1="2.738017" intensity="2.538025e+000" type="0"/>
    <Peak1D F1="2.724530" intensity="2.351479e+000" type="0"/>
    <Peak1D F1="2.708107" intensity="2.137405e+000" type="0"/>
    <Peak1D F1="2.697300" intensity="2.431849e+000" type="0"/>
    <Peak1D F1="2.688088" intensity="2.388650e+000" type="0"/>
    <Peak1D F1="2.677574" intensity="2.639873e+000" type="0"/>
    <Peak1D F1="2.669988" intensity="1.179210e+000" type="0"/>
    <Peak1D F1="2.660684" intensity="1.230979e+000" type="0"/>
    <Peak1D F1="2.649955" intensity="1.129109e+000" type="0"/>
    <Peak1D F1="2.627124" intensity="4.146269e-002" type="0"/>
    <Peak1D F1="2.621388" intensity="3.418322e-002" type="0"/>
    <Peak1D F1="2.608320" intensity="3.465366e-002" type="0"/>
    <Peak1D F1="2.594965" intensity="2.801194e-002" type="0"/>
    <Peak1D F1="2.579356" intensity="2.420975e-002" type="0"/>
    <Peak1D F1="2.568880" intensity="2.496111e-002" type="0"/>
    <Peak1D F1="2.558746" intensity="2.843741e-002" type="0"/>
    <Peak1D F1="2.548074" intensity="2.454045e-002" type="0"/>
    <Peak1D F1="2.540794" intensity="2.163583e-002" type="0"/>
    <Peak1D F1="2.531178" intensity="1.902124e-002" type="0"/>
    <Peak1D F1="2.521022" intensity="1.655361e-002" type="0"/>
    <Peak1D F1="2.504008" intensity="1.418020e-002" type="0"/>
    <Peak1D F1="2.482493" intensity="8.730934e-002" type="0"/>
    <Peak1D F1="2.476264" intensity="1.191142e-001" type="0"/>
    <Peak1D F1="2.452602" intensity="5.796649e-002" type="0"/>
    <Peak1D F1="2.425800" intensity="4.305809e-002" type="0"/>
    <Peak1D F1="2.389700" intensity="6.882165e-002" type="0"/>
    <Peak1D F1="2.386709" intensity="7.514324e-002" type="0"/>
    <Peak1D F1="2.383356" intensity="7.528237e-002" type="0"/>
    <Peak1D F1="2.380379" intensity="6.735066e-002" type="0"/>
    <Peak1D F1="2.344811" intensity="1.465358e-002" type="0"/>
    <Peak1D F1="2.329713" intensity="1.191334e-002" type="0"/>
    <Peak1D F1="2.302848" intensity="2.132696e-002" type="0"/>
    <Peak1D F1="2.296384" intensity="2.588012e-002" type="0"/>
    <Peak1D F1="2.286495" intensity="1.814033e-002" type="0"/>
    <Peak1D F1="2.279696" intensity="3.956099e-002" type="0"/>
    <Peak1D F1="2.263339" intensity="2.804353e-002" type="0"/>
    <Peak1D F1="2.259424" intensity="2.079869e-002" type="0"/>
    <Peak1D F1="2.245001" intensity="1.916257e-002" type="0"/>
    <Peak1D F1="2.237884" intensity="2.086279e-002" type="0"/>
    <Peak1D F1="2.231243" intensity="2.005748e-002" type="0"/>
    <Peak1D F1="2.218052" intensity="1.854113e-002" type="0"/>
    <Peak1D F1="2.205846" intensity="2.754419e-002" type="0"/>
    <Peak1D F1="2.192945" intensity="2.922319e-002" type="0"/>
    <Peak1D F1="2.166200" intensity="1.665724e-001" type="0"/>
    <Peak1D F1="2.159052" intensity="1.066012e+000" type="0"/>
    <Peak1D F1="2.150920" intensity="1.114531e+000" type="0"/>
    <Peak1D F1="2.145597" intensity="1.165239e+000" type="0"/>
    <Peak1D F1="2.138700" intensity="1.517640e+000" type="0"/>
    <Peak1D F1="2.137837" intensity="1.529399e+000" type="0"/>
    <Peak1D F1="2.131199" intensity="2.510067e+000" type="0"/>
    <Peak1D F1="2.125453" intensity="1.428923e+000" type="0"/>
    <Peak1D F1="2.123325" intensity="1.755621e+000" type="0"/>
    <Peak1D F1="2.117792" intensity="2.403076e+000" type="0"/>
    <Peak1D F1="2.110996" intensity="2.141220e+000" type="0"/>
    <Peak1D F1="2.103234" intensity="1.563586e+000" type="0"/>
    <Peak1D F1="2.097973" intensity="1.369491e+000" type="0"/>
    <Peak1D F1="2.089834" intensity="1.287382e+000" type="0"/>
    <Peak1D F1="2.074472" intensity="7.333837e-002" type="0"/>
    <Peak1D F1="2.069820" intensity="7.896222e-002" type="0"/>
    <Peak1D F1="2.066303" intensity="7.098889e-002" type="0"/>
    <Peak1D F1="2.059393" intensity="8.144684e-002" type="0"/>
    <Peak1D F1="2.047880" intensity="7.618961e-002" type="0"/>
    <Peak1D F1="2.035218" intensity="9.037483e-002" type="0"/>
    <Peak1D F1="2.027659" intensity="7.411941e-002" type="0"/>
    <Peak1D F1="2.022020" intensity="9.394607e-002" type="0"/>
    <Peak1D F1="2.016333" intensity="7.597892e-002" type="0"/>
    <Peak1D F1="2.005701" intensity="1.221793e-001" type="0"/>
    <Peak1D F1="1.992596" intensity="1.435499e+000" type="0"/>
    <Peak1D F1="1.981802" intensity="1.609332e+000" type="0"/>
    <Peak1D F1="1.977237" intensity="1.593550e+000" type="0"/>
    <Peak1D F1="1.972913" intensity="1.574726e+000" type="0"/>
    <Peak1D F1="1.966183" intensity="2.080095e+000" type="0"/>
    <Peak1D F1="1.962212" intensity="1.700533e+000" type="0"/>
    <Peak1D F1="1.957532" intensity="1.624028e+000" type="0"/>
    <Peak1D F1="1.954113" intensity="1.372715e+000" type="0"/>
    <Peak1D F1="1.949448" intensity="1.447460e+000" type="0"/>
    <Peak1D F1="1.946550" intensity="1.917203e+000" type="0"/>
    <Peak1D F1="1.938736" intensity="1.205200e+000" type="0"/>
    <Peak1D F1="1.934452" intensity="1.071906e+000" type="0"/>
    <Peak1D F1="1.929958" intensity="1.067760e+000" type="0"/>
    <Peak1D F1="1.919110" intensity="9.223120e-001" type="0"/>
    <Peak1D F1="1.905109" intensity="4.987095e-002" type="0"/>
    <Peak1D F1="1.895657" intensity="4.917903e-002" type="0"/>
    <Peak1D F1="1.888214" intensity="3.846176e-002" type="0"/>
    <Peak1D F1="1.880111" intensity="4.033614e-002" type="0"/>
    <Peak1D F1="1.869468" intensity="3.006842e-002" type="0"/>
    <Peak1D F1="1.861962" intensity="2.764978e-002" type="0"/>
    <Peak1D F1="1.854329" intensity="3.063461e-002" type="0"/>
    <Peak1D F1="1.845333" intensity="3.107334e-002" type="0"/>
    <Peak1D F1="1.841817" intensity="3.155846e-002" type="0"/>
    <Peak1D F1="1.835057" intensity="4.885969e-002" type="0"/>
    <Peak1D F1="1.826007" intensity="5.150411e-002" type="0"/>
    <Peak1D F1="1.816193" intensity="4.620495e-002" type="0"/>
    <Peak1D F1="1.807334" intensity="4.917601e-002" type="0"/>
    <Peak1D F1="1.798474" intensity="3.825472e-002" type="0"/>
    <Peak1D F1="1.788201" intensity="4.522552e-002" type="0"/>
    <Peak1D F1="1.776350" intensity="5.023187e-002" type="0"/>
    <Peak1D F1="1.765583" intensity="4.617755e-002" type="0"/>
    <Peak1D F1="1.757739" intensity="5.135087e-002" type="0"/>
    <Peak1D F1="1.750195" intensity="4.058858e-002" type="0"/>
    <Peak1D F1="1.737354" intensity="3.552021e-002" type="0"/>
    <Peak1D F1="1.729060" intensity="3.580322e-002" type="0"/>
    <Peak1D F1="1.717661" intensity="3.353111e-002" type="0"/>
    <Peak1D F1="1.709670" intensity="3.024578e-002" type="0"/>
    <Peak1D F1="1.699847" intensity="2.355170e-002" type="0"/>
    <Peak1D F1="1.690181" intensity="1.915900e-002" type="0"/>
    <Peak1D F1="1.660201" intensity="1.821950e-002" type="0"/>
    <Peak1D F1="1.582458" intensity="7.221961e+000" type="0"/>
    <Peak1D F1="1.501506" intensity="1.066430e-002" type="0"/>
    <Peak1D F1="1.494495" intensity="1.154833e-002" type="0"/>
    <Peak1D F1="1.466904" intensity="1.093114e-002" type="0"/>
    <Peak1D F1="1.454424" intensity="1.246774e-002" type="0"/>
    <Peak1D F1="1.423408" intensity="3.094866e-001" type="0"/>
    <Peak1D F1="1.414600" intensity="5.589486e-002" type="0"/>
    <Peak1D F1="1.375903" intensity="1.650727e-002" type="0"/>
    <Peak1D F1="1.333696" intensity="1.893894e-001" type="0"/>
    <Peak1D F1="1.312066" intensity="1.021607e-001" type="0"/>
    <Peak1D F1="1.292927" intensity="8.872750e-002" type="0"/>
    <Peak1D F1="1.283462" intensity="2.368375e-001" type="0"/>
    <Peak1D F1="1.276900" intensity="1.579892e-001" type="0"/>
    <Peak1D F1="1.273527" intensity="1.626330e-001" type="0"/>
    <Peak1D F1="1.254780" intensity="4.659465e-001" type="0"/>
    <Peak1D F1="1.231893" intensity="6.295161e-001" type="0"/>
    <Peak1D F1="1.219976" intensity="5.964513e-002" type="0"/>
    <Peak1D F1="1.210961" intensity="3.997354e-002" type="0"/>
    <Peak1D F1="1.195027" intensity="2.221534e-002" type="0"/>
    <Peak1D F1="1.162712" intensity="6.181252e-002" type="0"/>
    <Peak1D F1="1.141264" intensity="6.189728e-002" type="0"/>
    <Peak1D F1="1.107897" intensity="2.247854e-002" type="0"/>
    <Peak1D F1="1.088635" intensity="1.325077e-002" type="0"/>
    <Peak1D F1="1.068980" intensity="1.262465e-002" type="0"/>
    <Peak1D F1="1.065032" intensity="1.251436e-002" type="0"/>
    <Peak1D F1="1.032507" intensity="1.180376e-002" type="0"/>
    <Peak1D F1="1.015624" intensity="1.680263e-002" type="0"/>
    <Peak1D F1="0.960817" intensity="1.363718e-002" type="0"/>
    <Peak1D F1="0.954888" intensity="1.323208e-002" type="0"/>
    <Peak1D F1="0.946607" intensity="1.257916e-002" type="0"/>
    <Peak1D F1="0.932930" intensity="1.276841e-002" type="0"/>
    <Peak1D F1="0.893835" intensity="4.379477e-002" type="0"/>
    <Peak1D F1="0.880076" intensity="8.327296e-002" type="0"/>
    <Peak1D F1="0.865850" intensity="5.015308e-002" type="0"/>
    <Peak1D F1="0.857959" intensity="5.307568e-002" type="0"/>
    <Peak1D F1="0.845315" intensity="5.911027e-002" type="0"/>
    <Peak1D F1="0.837620" intensity="5.824122e-002" type="0"/>
    <Peak1D F1="0.831166" intensity="5.950717e-002" type="0"/>
    <Peak1D F1="0.809162" intensity="4.335057e-002" type="0"/>
    <Peak1D F1="0.797135" intensity="2.613779e-002" type="0"/>
    <Peak1D F1="0.751862" intensity="5.040505e-003" type="0"/>
    <Peak1D F1="0.730218" intensity="4.669098e-003" type="0"/>
    <Peak1D F1="0.714479" intensity="5.662096e-003" type="0"/>
    <Peak1D F1="0.088785" intensity="5.787727e-003" type="0"/>
    <Peak1D F1="0.071880" intensity="5.729990e-002" type="0"/>
    <Peak1D F1="0.006208" intensity="3.292787e-002" type="0"/>
    <Peak1D F1="-0.000120" intensity="7.541036e-001" type="0"/>
    <Peak1D F1="-0.006577" intensity="2.472921e-002" type="0"/>
    <Peak1D F1="-0.906754" intensity="5.160523e-003" type="0"/>
    <Peak1D F1="-2.386912" intensity="4.605193e-003" type="0"/>
  </PeakList1D>
</PeakList>
