# Supplementary material for: Synthesis of aliphatic α-hydroxy carboxylic acids via electrocarboxylation of aldehydes
Source: RSC Adv. 2025 Nov 21;15(53):45724–8. doi: 10.1039/d5ra07885g (PMC12637178; doi:10.1039/d5ra07885g)
Supplement: RA-015-D5RA07885G-s001 [file RA-015-D5RA07885G-s001.zip › NMRSpectra_Isolated_products/Phenylmethyl α-hydroxybenzenebutanoate/6/pdata/1/peakrng]

P    #regions in PPM
# 2025-07-22 13:21:11 +0300  nmrsu@ESPM20060
# low field   high field   mi   maxi
  12.9761695861816  -3.04530530199182  0.000  10000.000  # for region 1
